# Supplementary material for: The FOXC2‐LAMA4 Axis Orchestrates Vasculogenic Mimicry and Immunosuppressive Niche Formation to Drive Metastatic Cascade in Renal Cell Carcinoma
Source: Adv Sci (Weinh). 2026 Jan 29;13(20):e16382. doi: 10.1002/advs.202516382 (PMC13067797; doi:10.1002/advs.202516382)
Supplement: Supplementary file 2 — Supporting File 2: advs74155‐sup‐0002‐TableS1.xlsx. [file ADVS-13-e16382-s001.xlsx]

## Sheet: Sheet1
Table S1: Primer sequences used for qPCR amplification
Species	Primer Name	Sequence
Human	GAPDH-Forward	GTCTCCTCTGACTTCAACAGCG
	GAPDH-Reverse	ACCACCCTGTTGCTGTAGCCAA
	FOXC2-Forward	TCACCTTGAACGGCATCTACCAG
	FOXC2-Reverse	TGACGAAGCACTCGTTGAGCGA
	E-cadherin-Forward	GCCTCCTGAAAAGAGAGTGGAAG
	E-cadherin-Reverse	TGGCAGTGTCTCTCCAAATCCG
	N-cadherin-Forward	CCTCCAGAGTTTACTGCCATGAC
	N-cadherin-Reverse	GTAGGATCTCCGCCACTGATTC
	α-SMA-Forward	CTATGCCTCTGGACGCACAACT
	α-SMA-Reverse	CAGATCCAGACGCATGATGGCA
	Vimentin-Forward	AGGCAAAGCAGGAGTCCACTGA
	Vimentin-Reverse	ATCTGGCGTTCCAGGGACTCAT
	Fibronectin-Forward	ACAACACCGAGGTGACTGAGAC
	Fibronectin-Reverse	GGACACAACGATGCTTCCTGAG
	Slug-Forward	ATCTGCGGCAAGGCGTTTTCCA
	Slug-Reverse	GAGCCCTCAGATTTGACCTGTC
	LAMA4-Forward	TTCGAACACCAGCTGACAAC
	LAMA4-Reverse	AGGTAACCATTGCGCATTTC
	Site1-Forward	GACAGAAGAGGGCCCAGATT
	Site1-Reverse	TCTCTTCAGCTCACCAAAACTCA
	Site2-Forward	TGTCCATTTCCTTCACCTCTGA
	Site2-Reverse	GCTCCATTTCATAGAACAAAAGTCA
	Site3-Forward	ACCATGGTTGGATCTTGTGGAA
	Site3-Reverse	GGGCTACAGCTATGTCAGGG
	Site4-Forward	GCCCCTTACAAAGCACCTCT
	Site4-Reverse	TTCAGATTCACTGGCCACCC
	TREM2-Forward	ATGATGCGGGTCTCTACCAGTG
	TREM2-Reverse	GCATCCTCGAAGCTCTCAGACT
	CD206-Forward	TCCGGGTGCTGTTCTCCTA
	CD206-Reverse	CCAGTCTGTTTTTGATGGCACT
	Arg1-Forward	TGGACAGACTAGGAATTGGCA
	Arg1-Reverse	CCAGTCCGTCAACATCAAAACT
Mouse	CD206-Forward	GGATTGTGGAGCAGATGGAAG
	CD206-Reverse	CTTGAATGGAAATGCACAGAC
	Arg1-Forward	GAACACGGCAGTGGCTTTAAC
	Arg1-Reverse	TGCTTAGCTCTGTCTGCTTTGC
