# Supplementary material for: The FOXC2‐LAMA4 Axis Orchestrates Vasculogenic Mimicry and Immunosuppressive Niche Formation to Drive Metastatic Cascade in Renal Cell Carcinoma
Source: Adv Sci (Weinh). 2026 Jan 29;13(20):e16382. doi: 10.1002/advs.202516382 (PMC13067797; doi:10.1002/advs.202516382)
Supplement: Supplementary file 3 — Supporting File 3: advs74155‐sup‐0003‐TableS2.xlsx. [file ADVS-13-e16382-s003.xlsx]

## Sheet: Table S2
Table S2 Vasculogenic Mimicry related genes
Gene Symbol	Description	Category	GeneCards Link
CDH5	Cadherin 5	Protein Coding	https://www.genecards.org/cgi-bin/carddisp.pl?gene=CDH5
VEGFA	Vascular Endothelial Growth Factor A	Protein Coding	https://www.genecards.org/cgi-bin/carddisp.pl?gene=VEGFA
HIF1A	Hypoxia Inducible Factor 1 Subunit Alpha	Protein Coding	https://www.genecards.org/cgi-bin/carddisp.pl?gene=HIF1A
EPHA2	EPH Receptor A2	Protein Coding	https://www.genecards.org/cgi-bin/carddisp.pl?gene=EPHA2
MMP2	Matrix Metallopeptidase 2	Protein Coding	https://www.genecards.org/cgi-bin/carddisp.pl?gene=MMP2
TWIST1	Twist Family BHLH Transcription Factor 1	Protein Coding	https://www.genecards.org/cgi-bin/carddisp.pl?gene=TWIST1
BCAR3	BCAR3 Adaptor Protein, NSP Family Member	Protein Coding	https://www.genecards.org/cgi-bin/carddisp.pl?gene=BCAR3
LAMC2	Laminin Subunit Gamma 2	Protein Coding	https://www.genecards.org/cgi-bin/carddisp.pl?gene=LAMC2
MMP9	Matrix Metallopeptidase 9	Protein Coding	https://www.genecards.org/cgi-bin/carddisp.pl?gene=MMP9
BCL2	BCL2 Apoptosis Regulator	Protein Coding	https://www.genecards.org/cgi-bin/carddisp.pl?gene=BCL2
FLT1	Fms Related Receptor Tyrosine Kinase 1	Protein Coding	https://www.genecards.org/cgi-bin/carddisp.pl?gene=FLT1
KDR	Kinase Insert Domain Receptor	Protein Coding	https://www.genecards.org/cgi-bin/carddisp.pl?gene=KDR
VIM	Vimentin	Protein Coding	https://www.genecards.org/cgi-bin/carddisp.pl?gene=VIM
PECAM1	Platelet And Endothelial Cell Adhesion Molecule 1	Protein Coding	https://www.genecards.org/cgi-bin/carddisp.pl?gene=PECAM1
EPOR	Erythropoietin Receptor	Protein Coding	https://www.genecards.org/cgi-bin/carddisp.pl?gene=EPOR
STAT3	Signal Transducer And Activator Of Transcription 3	Protein Coding	https://www.genecards.org/cgi-bin/carddisp.pl?gene=STAT3
CDH1	Cadherin 1	Protein Coding	https://www.genecards.org/cgi-bin/carddisp.pl?gene=CDH1
EGFR	Epidermal Growth Factor Receptor	Protein Coding	https://www.genecards.org/cgi-bin/carddisp.pl?gene=EGFR
EPO	Erythropoietin	Protein Coding	https://www.genecards.org/cgi-bin/carddisp.pl?gene=EPO
NOS3	Nitric Oxide Synthase 3	Protein Coding	https://www.genecards.org/cgi-bin/carddisp.pl?gene=NOS3
IL6	Interleukin 6	Protein Coding	https://www.genecards.org/cgi-bin/carddisp.pl?gene=IL6
PTK2	Protein Tyrosine Kinase 2	Protein Coding	https://www.genecards.org/cgi-bin/carddisp.pl?gene=PTK2
CXCL8	C-X-C Motif Chemokine Ligand 8	Protein Coding	https://www.genecards.org/cgi-bin/carddisp.pl?gene=CXCL8
RHOA	Ras Homolog Family Member A	Protein Coding	https://www.genecards.org/cgi-bin/carddisp.pl?gene=RHOA
TP53	Tumor Protein P53	Protein Coding	https://www.genecards.org/cgi-bin/carddisp.pl?gene=TP53
TGFB1	Transforming Growth Factor Beta 1	Protein Coding	https://www.genecards.org/cgi-bin/carddisp.pl?gene=TGFB1
ID2	Inhibitor Of DNA Binding 2	Protein Coding	https://www.genecards.org/cgi-bin/carddisp.pl?gene=ID2
AKT1	AKT Serine/Threonine Kinase 1	Protein Coding	https://www.genecards.org/cgi-bin/carddisp.pl?gene=AKT1
NRP1	Neuropilin 1	Protein Coding	https://www.genecards.org/cgi-bin/carddisp.pl?gene=NRP1
MMP14	Matrix Metallopeptidase 14	Protein Coding	https://www.genecards.org/cgi-bin/carddisp.pl?gene=MMP14
ENG	Endoglin	Protein Coding	https://www.genecards.org/cgi-bin/carddisp.pl?gene=ENG
MALAT1	Metastasis Associated Lung Adenocarcinoma Transcript 1	RNA Gene	https://www.genecards.org/cgi-bin/carddisp.pl?gene=MALAT1
DKK1	Dickkopf WNT Signaling Pathway Inhibitor 1	Protein Coding	https://www.genecards.org/cgi-bin/carddisp.pl?gene=DKK1
VEGFC	Vascular Endothelial Growth Factor C	Protein Coding	https://www.genecards.org/cgi-bin/carddisp.pl?gene=VEGFC
ERBB2	Erb-B2 Receptor Tyrosine Kinase 2	Protein Coding	https://www.genecards.org/cgi-bin/carddisp.pl?gene=ERBB2
NOTCH1	Notch Receptor 1	Protein Coding	https://www.genecards.org/cgi-bin/carddisp.pl?gene=NOTCH1
SPP1	Secreted Phosphoprotein 1	Protein Coding	https://www.genecards.org/cgi-bin/carddisp.pl?gene=SPP1
PXN	Paxillin	Protein Coding	https://www.genecards.org/cgi-bin/carddisp.pl?gene=PXN
PROM1	Prominin 1	Protein Coding	https://www.genecards.org/cgi-bin/carddisp.pl?gene=PROM1
SNAI2	Snail Family Transcriptional Repressor 2	Protein Coding	https://www.genecards.org/cgi-bin/carddisp.pl?gene=SNAI2
EPAS1	Endothelial PAS Domain Protein 1	Protein Coding	https://www.genecards.org/cgi-bin/carddisp.pl?gene=EPAS1
CD36	CD36 Molecule	Protein Coding	https://www.genecards.org/cgi-bin/carddisp.pl?gene=CD36
TNC	Tenascin C	Protein Coding	https://www.genecards.org/cgi-bin/carddisp.pl?gene=TNC
MMP13	Matrix Metallopeptidase 13	Protein Coding	https://www.genecards.org/cgi-bin/carddisp.pl?gene=MMP13
GLI1	GLI Family Zinc Finger 1	Protein Coding	https://www.genecards.org/cgi-bin/carddisp.pl?gene=GLI1
MIR490	MicroRNA 490	RNA Gene	https://www.genecards.org/cgi-bin/carddisp.pl?gene=MIR490
TIE1	Tyrosine Kinase With Immunoglobulin Like And EGF Like Domains 1	Protein Coding	https://www.genecards.org/cgi-bin/carddisp.pl?gene=TIE1
ZEB1	Zinc Finger E-Box Binding Homeobox 1	Protein Coding	https://www.genecards.org/cgi-bin/carddisp.pl?gene=ZEB1
IGF1	Insulin Like Growth Factor 1	Protein Coding	https://www.genecards.org/cgi-bin/carddisp.pl?gene=IGF1
PRKCA	Protein Kinase C Alpha	Protein Coding	https://www.genecards.org/cgi-bin/carddisp.pl?gene=PRKCA
ESR2	Estrogen Receptor 2	Protein Coding	https://www.genecards.org/cgi-bin/carddisp.pl?gene=ESR2
PTGS2	Prostaglandin-Endoperoxide Synthase 2	Protein Coding	https://www.genecards.org/cgi-bin/carddisp.pl?gene=PTGS2
ROCK1	Rho Associated Coiled-Coil Containing Protein Kinase 1	Protein Coding	https://www.genecards.org/cgi-bin/carddisp.pl?gene=ROCK1
AQP1	Aquaporin 1 (Colton Blood Group)	Protein Coding	https://www.genecards.org/cgi-bin/carddisp.pl?gene=AQP1
LOXL2	Lysyl Oxidase Like 2	Protein Coding	https://www.genecards.org/cgi-bin/carddisp.pl?gene=LOXL2
POU5F1	POU Class 5 Homeobox 1	Protein Coding	https://www.genecards.org/cgi-bin/carddisp.pl?gene=POU5F1
CTNNB1	Catenin Beta 1	Protein Coding	https://www.genecards.org/cgi-bin/carddisp.pl?gene=CTNNB1
CLDN4	Claudin 4	Protein Coding	https://www.genecards.org/cgi-bin/carddisp.pl?gene=CLDN4
AR	Androgen Receptor	Protein Coding	https://www.genecards.org/cgi-bin/carddisp.pl?gene=AR
CASP3	Caspase 3	Protein Coding	https://www.genecards.org/cgi-bin/carddisp.pl?gene=CASP3
LRIG1	Leucine Rich Repeats And Immunoglobulin Like Domains 1	Protein Coding	https://www.genecards.org/cgi-bin/carddisp.pl?gene=LRIG1
HOXA-AS2	HOXA Cluster Antisense RNA 2	RNA Gene	https://www.genecards.org/cgi-bin/carddisp.pl?gene=HOXA-AS2
PLAUR	Plasminogen Activator, Urokinase Receptor	Protein Coding	https://www.genecards.org/cgi-bin/carddisp.pl?gene=PLAUR
EFS	Embryonal Fyn-Associated Substrate	Protein Coding	https://www.genecards.org/cgi-bin/carddisp.pl?gene=EFS
MIR124-1	MicroRNA 124-1	RNA Gene	https://www.genecards.org/cgi-bin/carddisp.pl?gene=MIR124-1
MIR124-2	MicroRNA 124-2	RNA Gene	https://www.genecards.org/cgi-bin/carddisp.pl?gene=MIR124-2
MIR124-3	MicroRNA 124-3	RNA Gene	https://www.genecards.org/cgi-bin/carddisp.pl?gene=MIR124-3
MIR101-1	MicroRNA 101-1	RNA Gene	https://www.genecards.org/cgi-bin/carddisp.pl?gene=MIR101-1
MIR101-2	MicroRNA 101-2	RNA Gene	https://www.genecards.org/cgi-bin/carddisp.pl?gene=MIR101-2
RUNX2	RUNX Family Transcription Factor 2	Protein Coding	https://www.genecards.org/cgi-bin/carddisp.pl?gene=RUNX2
HSPB1	Heat Shock Protein Family B (Small) Member 1	Protein Coding	https://www.genecards.org/cgi-bin/carddisp.pl?gene=HSPB1
BMI1	BMI1 Proto-Oncogene, Polycomb Ring Finger	Protein Coding	https://www.genecards.org/cgi-bin/carddisp.pl?gene=BMI1
COL4A2	Collagen Type IV Alpha 2 Chain	Protein Coding	https://www.genecards.org/cgi-bin/carddisp.pl?gene=COL4A2
AMOTL1	Angiomotin Like 1	Protein Coding	https://www.genecards.org/cgi-bin/carddisp.pl?gene=AMOTL1
MIR495	MicroRNA 495	RNA Gene	https://www.genecards.org/cgi-bin/carddisp.pl?gene=MIR495
CXCL12	C-X-C Motif Chemokine Ligand 12	Protein Coding	https://www.genecards.org/cgi-bin/carddisp.pl?gene=CXCL12
MIR34A	MicroRNA 34a	RNA Gene	https://www.genecards.org/cgi-bin/carddisp.pl?gene=MIR34A
SOX2	SRY-Box Transcription Factor 2	Protein Coding	https://www.genecards.org/cgi-bin/carddisp.pl?gene=SOX2
MYC	MYC Proto-Oncogene, BHLH Transcription Factor	Protein Coding	https://www.genecards.org/cgi-bin/carddisp.pl?gene=MYC
SDC1	Syndecan 1	Protein Coding	https://www.genecards.org/cgi-bin/carddisp.pl?gene=SDC1
VCAN	Versican	Protein Coding	https://www.genecards.org/cgi-bin/carddisp.pl?gene=VCAN
CDH2	Cadherin 2	Protein Coding	https://www.genecards.org/cgi-bin/carddisp.pl?gene=CDH2
WNT5A	Wnt Family Member 5A	Protein Coding	https://www.genecards.org/cgi-bin/carddisp.pl?gene=WNT5A
LGALS1	Galectin 1	Protein Coding	https://www.genecards.org/cgi-bin/carddisp.pl?gene=LGALS1
CCNE2	Cyclin E2	Protein Coding	https://www.genecards.org/cgi-bin/carddisp.pl?gene=CCNE2
KRT14	Keratin 14	Protein Coding	https://www.genecards.org/cgi-bin/carddisp.pl?gene=KRT14
SP1	Sp1 Transcription Factor	Protein Coding	https://www.genecards.org/cgi-bin/carddisp.pl?gene=SP1
SMAD2	SMAD Family Member 2	Protein Coding	https://www.genecards.org/cgi-bin/carddisp.pl?gene=SMAD2
F2	Coagulation Factor II, Thrombin	Protein Coding	https://www.genecards.org/cgi-bin/carddisp.pl?gene=F2
MIR125A	MicroRNA 125a	RNA Gene	https://www.genecards.org/cgi-bin/carddisp.pl?gene=MIR125A
CD177	CD177 Molecule	Protein Coding	https://www.genecards.org/cgi-bin/carddisp.pl?gene=CD177
FGF2	Fibroblast Growth Factor 2	Protein Coding	https://www.genecards.org/cgi-bin/carddisp.pl?gene=FGF2
CEACAM6	CEA Cell Adhesion Molecule 6	Protein Coding	https://www.genecards.org/cgi-bin/carddisp.pl?gene=CEACAM6
SERPINB5	Serpin Family B Member 5	Protein Coding	https://www.genecards.org/cgi-bin/carddisp.pl?gene=SERPINB5
IGF1R	Insulin Like Growth Factor 1 Receptor	Protein Coding	https://www.genecards.org/cgi-bin/carddisp.pl?gene=IGF1R
WT1	WT1 Transcription Factor	Protein Coding	https://www.genecards.org/cgi-bin/carddisp.pl?gene=WT1
WWOX	WW Domain Containing Oxidoreductase	Protein Coding	https://www.genecards.org/cgi-bin/carddisp.pl?gene=WWOX
HNRNPD	Heterogeneous Nuclear Ribonucleoprotein D	Protein Coding	https://www.genecards.org/cgi-bin/carddisp.pl?gene=HNRNPD
SUFU	SUFU Negative Regulator Of Hedgehog Signaling	Protein Coding	https://www.genecards.org/cgi-bin/carddisp.pl?gene=SUFU
TEAD4	TEA Domain Transcription Factor 4	Protein Coding	https://www.genecards.org/cgi-bin/carddisp.pl?gene=TEAD4
ZHX2	Zinc Fingers And Homeoboxes 2	Protein Coding	https://www.genecards.org/cgi-bin/carddisp.pl?gene=ZHX2
NEAT1	Nuclear Paraspeckle Assembly Transcript 1	RNA Gene	https://www.genecards.org/cgi-bin/carddisp.pl?gene=NEAT1
PVT1	Pvt1 Oncogene	RNA Gene	https://www.genecards.org/cgi-bin/carddisp.pl?gene=PVT1
MIR29A	MicroRNA 29a	RNA Gene	https://www.genecards.org/cgi-bin/carddisp.pl?gene=MIR29A
MIR373	MicroRNA 373	RNA Gene	https://www.genecards.org/cgi-bin/carddisp.pl?gene=MIR373
TGM2	Transglutaminase 2	Protein Coding	https://www.genecards.org/cgi-bin/carddisp.pl?gene=TGM2
TEK	TEK Receptor Tyrosine Kinase	Protein Coding	https://www.genecards.org/cgi-bin/carddisp.pl?gene=TEK
LGALS3	Galectin 3	Protein Coding	https://www.genecards.org/cgi-bin/carddisp.pl?gene=LGALS3
NODAL	Nodal Growth Differentiation Factor	Protein Coding	https://www.genecards.org/cgi-bin/carddisp.pl?gene=NODAL
TAGLN	Transgelin	Protein Coding	https://www.genecards.org/cgi-bin/carddisp.pl?gene=TAGLN
MIR141	MicroRNA 141	RNA Gene	https://www.genecards.org/cgi-bin/carddisp.pl?gene=MIR141
ABCB5	ATP Binding Cassette Subfamily B Member 5	Protein Coding	https://www.genecards.org/cgi-bin/carddisp.pl?gene=ABCB5
FLT4	Fms Related Receptor Tyrosine Kinase 4	Protein Coding	https://www.genecards.org/cgi-bin/carddisp.pl?gene=FLT4
PIK3CG	Phosphatidylinositol-4,5-Bisphosphate 3-Kinase Catalytic Subunit Gamma	Protein Coding	https://www.genecards.org/cgi-bin/carddisp.pl?gene=PIK3CG
FOXM1	Forkhead Box M1	Protein Coding	https://www.genecards.org/cgi-bin/carddisp.pl?gene=FOXM1
AXL	AXL Receptor Tyrosine Kinase	Protein Coding	https://www.genecards.org/cgi-bin/carddisp.pl?gene=AXL
EDNRB	Endothelin Receptor Type B	Protein Coding	https://www.genecards.org/cgi-bin/carddisp.pl?gene=EDNRB
CAV1	Caveolin 1	Protein Coding	https://www.genecards.org/cgi-bin/carddisp.pl?gene=CAV1
NGFR	Nerve Growth Factor Receptor	Protein Coding	https://www.genecards.org/cgi-bin/carddisp.pl?gene=NGFR
NOTCH4	Notch Receptor 4	Protein Coding	https://www.genecards.org/cgi-bin/carddisp.pl?gene=NOTCH4
BSG	Basigin (Ok Blood Group)	Protein Coding	https://www.genecards.org/cgi-bin/carddisp.pl?gene=BSG
RHOC	Ras Homolog Family Member C	Protein Coding	https://www.genecards.org/cgi-bin/carddisp.pl?gene=RHOC
MAP1LC3A	Microtubule Associated Protein 1 Light Chain 3 Alpha	Protein Coding	https://www.genecards.org/cgi-bin/carddisp.pl?gene=MAP1LC3A
MACC1	MET Transcriptional Regulator MACC1	Protein Coding	https://www.genecards.org/cgi-bin/carddisp.pl?gene=MACC1
FOXQ1	Forkhead Box Q1	Protein Coding	https://www.genecards.org/cgi-bin/carddisp.pl?gene=FOXQ1
MIRLET7A1	MicroRNA Let-7a-1	RNA Gene	https://www.genecards.org/cgi-bin/carddisp.pl?gene=MIRLET7A1
PIK3CA	Phosphatidylinositol-4,5-Bisphosphate 3-Kinase Catalytic Subunit Alpha	Protein Coding	https://www.genecards.org/cgi-bin/carddisp.pl?gene=PIK3CA
MIR200A	MicroRNA 200a	RNA Gene	https://www.genecards.org/cgi-bin/carddisp.pl?gene=MIR200A
HBEGF	Heparin Binding EGF Like Growth Factor	Protein Coding	https://www.genecards.org/cgi-bin/carddisp.pl?gene=HBEGF
HDAC3	Histone Deacetylase 3	Protein Coding	https://www.genecards.org/cgi-bin/carddisp.pl?gene=HDAC3
HSP90B1	Heat Shock Protein 90 Beta Family Member 1	Protein Coding	https://www.genecards.org/cgi-bin/carddisp.pl?gene=HSP90B1
EFNA1	Ephrin A1	Protein Coding	https://www.genecards.org/cgi-bin/carddisp.pl?gene=EFNA1
HMGA2	High Mobility Group AT-Hook 2	Protein Coding	https://www.genecards.org/cgi-bin/carddisp.pl?gene=HMGA2
TFPI2	Tissue Factor Pathway Inhibitor 2	Protein Coding	https://www.genecards.org/cgi-bin/carddisp.pl?gene=TFPI2
SOX7	SRY-Box Transcription Factor 7	Protein Coding	https://www.genecards.org/cgi-bin/carddisp.pl?gene=SOX7
HULC	Hepatocellular Carcinoma Up-Regulated Long Non-Coding RNA	RNA Gene	https://www.genecards.org/cgi-bin/carddisp.pl?gene=HULC
SMAD3	SMAD Family Member 3	Protein Coding	https://www.genecards.org/cgi-bin/carddisp.pl?gene=SMAD3
WNT3A	Wnt Family Member 3A	Protein Coding	https://www.genecards.org/cgi-bin/carddisp.pl?gene=WNT3A
STMN1	Stathmin 1	Protein Coding	https://www.genecards.org/cgi-bin/carddisp.pl?gene=STMN1
ERBB4	Erb-B2 Receptor Tyrosine Kinase 4	Protein Coding	https://www.genecards.org/cgi-bin/carddisp.pl?gene=ERBB4
CDK5	Cyclin Dependent Kinase 5	Protein Coding	https://www.genecards.org/cgi-bin/carddisp.pl?gene=CDK5
EDN1	Endothelin 1	Protein Coding	https://www.genecards.org/cgi-bin/carddisp.pl?gene=EDN1
FZD2	Frizzled Class Receptor 2	Protein Coding	https://www.genecards.org/cgi-bin/carddisp.pl?gene=FZD2
CYSLTR2	Cysteinyl Leukotriene Receptor 2	Protein Coding	https://www.genecards.org/cgi-bin/carddisp.pl?gene=CYSLTR2
ZEB2	Zinc Finger E-Box Binding Homeobox 2	Protein Coding	https://www.genecards.org/cgi-bin/carddisp.pl?gene=ZEB2
ROCK2	Rho Associated Coiled-Coil Containing Protein Kinase 2	Protein Coding	https://www.genecards.org/cgi-bin/carddisp.pl?gene=ROCK2
BECN1	Beclin 1	Protein Coding	https://www.genecards.org/cgi-bin/carddisp.pl?gene=BECN1
DSG2	Desmoglein 2	Protein Coding	https://www.genecards.org/cgi-bin/carddisp.pl?gene=DSG2
NTN1	Netrin 1	Protein Coding	https://www.genecards.org/cgi-bin/carddisp.pl?gene=NTN1
PRDX2	Peroxiredoxin 2	Protein Coding	https://www.genecards.org/cgi-bin/carddisp.pl?gene=PRDX2
UBE2C	Ubiquitin Conjugating Enzyme E2 C	Protein Coding	https://www.genecards.org/cgi-bin/carddisp.pl?gene=UBE2C
CHI3L1	Chitinase 3 Like 1	Protein Coding	https://www.genecards.org/cgi-bin/carddisp.pl?gene=CHI3L1
IGFBP2	Insulin Like Growth Factor Binding Protein 2	Protein Coding	https://www.genecards.org/cgi-bin/carddisp.pl?gene=IGFBP2
MYOF	Myoferlin	Protein Coding	https://www.genecards.org/cgi-bin/carddisp.pl?gene=MYOF
NOX4	NADPH Oxidase 4	Protein Coding	https://www.genecards.org/cgi-bin/carddisp.pl?gene=NOX4
RAP1A	RAP1A, Member Of RAS Oncogene Family	Protein Coding	https://www.genecards.org/cgi-bin/carddisp.pl?gene=RAP1A
RAPGEF3	Rap Guanine Nucleotide Exchange Factor 3	Protein Coding	https://www.genecards.org/cgi-bin/carddisp.pl?gene=RAPGEF3
LGR5	Leucine Rich Repeat Containing G Protein-Coupled Receptor 5	Protein Coding	https://www.genecards.org/cgi-bin/carddisp.pl?gene=LGR5
POSTN	Periostin	Protein Coding	https://www.genecards.org/cgi-bin/carddisp.pl?gene=POSTN
RICTOR	RPTOR Independent Companion Of MTOR Complex 2	Protein Coding	https://www.genecards.org/cgi-bin/carddisp.pl?gene=RICTOR
CD82	CD82 Molecule	Protein Coding	https://www.genecards.org/cgi-bin/carddisp.pl?gene=CD82
DDAH1	Dimethylarginine Dimethylaminohydrolase 1	Protein Coding	https://www.genecards.org/cgi-bin/carddisp.pl?gene=DDAH1
ITGB8	Integrin Subunit Beta 8	Protein Coding	https://www.genecards.org/cgi-bin/carddisp.pl?gene=ITGB8
NR2C2	Nuclear Receptor Subfamily 2 Group C Member 2	Protein Coding	https://www.genecards.org/cgi-bin/carddisp.pl?gene=NR2C2
TIMP2	TIMP Metallopeptidase Inhibitor 2	Protein Coding	https://www.genecards.org/cgi-bin/carddisp.pl?gene=TIMP2
NEDD9	Neural Precursor Cell Expressed, Developmentally Down-Regulated 9	Protein Coding	https://www.genecards.org/cgi-bin/carddisp.pl?gene=NEDD9
PRRX1	Paired Related Homeobox 1	Protein Coding	https://www.genecards.org/cgi-bin/carddisp.pl?gene=PRRX1
TWIST2	Twist Family BHLH Transcription Factor 2	Protein Coding	https://www.genecards.org/cgi-bin/carddisp.pl?gene=TWIST2
MTDH	Metadherin	Protein Coding	https://www.genecards.org/cgi-bin/carddisp.pl?gene=MTDH
WWTR1	WW Domain Containing Transcription Regulator 1	Protein Coding	https://www.genecards.org/cgi-bin/carddisp.pl?gene=WWTR1
SLPI	Secretory Leukocyte Peptidase Inhibitor	Protein Coding	https://www.genecards.org/cgi-bin/carddisp.pl?gene=SLPI
VEGFD	Vascular Endothelial Growth Factor D	Protein Coding	https://www.genecards.org/cgi-bin/carddisp.pl?gene=VEGFD
YBX1	Y-Box Binding Protein 1	Protein Coding	https://www.genecards.org/cgi-bin/carddisp.pl?gene=YBX1
COL16A1	Collagen Type XVI Alpha 1 Chain	Protein Coding	https://www.genecards.org/cgi-bin/carddisp.pl?gene=COL16A1
XAF1	XIAP Associated Factor 1	Protein Coding	https://www.genecards.org/cgi-bin/carddisp.pl?gene=XAF1
CLDN15	Claudin 15	Protein Coding	https://www.genecards.org/cgi-bin/carddisp.pl?gene=CLDN15
USP44	Ubiquitin Specific Peptidase 44	Protein Coding	https://www.genecards.org/cgi-bin/carddisp.pl?gene=USP44
PHLDB2	Pleckstrin Homology Like Domain Family B Member 2	Protein Coding	https://www.genecards.org/cgi-bin/carddisp.pl?gene=PHLDB2
TP53INP1	Tumor Protein P53 Inducible Nuclear Protein 1	Protein Coding	https://www.genecards.org/cgi-bin/carddisp.pl?gene=TP53INP1
TOX4	TOX High Mobility Group Box Family Member 4	Protein Coding	https://www.genecards.org/cgi-bin/carddisp.pl?gene=TOX4
CIP2A	Cellular Inhibitor Of PP2A	Protein Coding	https://www.genecards.org/cgi-bin/carddisp.pl?gene=CIP2A
MIR145	MicroRNA 145	RNA Gene	https://www.genecards.org/cgi-bin/carddisp.pl?gene=MIR145
TP73-AS1	TP73 Antisense RNA 1	RNA Gene	https://www.genecards.org/cgi-bin/carddisp.pl?gene=TP73-AS1
MIR193B	MicroRNA 193b	RNA Gene	https://www.genecards.org/cgi-bin/carddisp.pl?gene=MIR193B
MIR93	MicroRNA 93	RNA Gene	https://www.genecards.org/cgi-bin/carddisp.pl?gene=MIR93
MIRLET7E	MicroRNA Let-7e	RNA Gene	https://www.genecards.org/cgi-bin/carddisp.pl?gene=MIRLET7E
MIR193A	MicroRNA 193a	RNA Gene	https://www.genecards.org/cgi-bin/carddisp.pl?gene=MIR193A
MIR27B	MicroRNA 27b	RNA Gene	https://www.genecards.org/cgi-bin/carddisp.pl?gene=MIR27B
MIR9-1	MicroRNA 9-1	RNA Gene	https://www.genecards.org/cgi-bin/carddisp.pl?gene=MIR9-1
LINC00312	Long Intergenic Non-Protein Coding RNA 312	RNA Gene	https://www.genecards.org/cgi-bin/carddisp.pl?gene=LINC00312
MIR584	MicroRNA 584	RNA Gene	https://www.genecards.org/cgi-bin/carddisp.pl?gene=MIR584
MIR299	MicroRNA 299	RNA Gene	https://www.genecards.org/cgi-bin/carddisp.pl?gene=MIR299
MIR525	MicroRNA 525	RNA Gene	https://www.genecards.org/cgi-bin/carddisp.pl?gene=MIR525
NORAD	Non-Coding RNA Activated By DNA Damage	RNA Gene	https://www.genecards.org/cgi-bin/carddisp.pl?gene=NORAD
MIR450A1	MicroRNA 450a-1	RNA Gene	https://www.genecards.org/cgi-bin/carddisp.pl?gene=MIR450A1
MIR450A2	MicroRNA 450a-2	RNA Gene	https://www.genecards.org/cgi-bin/carddisp.pl?gene=MIR450A2
PIK3R1	Phosphoinositide-3-Kinase Regulatory Subunit 1	Protein Coding	https://www.genecards.org/cgi-bin/carddisp.pl?gene=PIK3R1
PTPN1	Protein Tyrosine Phosphatase Non-Receptor Type 1	Protein Coding	https://www.genecards.org/cgi-bin/carddisp.pl?gene=PTPN1
IGF2BP2	Insulin Like Growth Factor 2 MRNA Binding Protein 2	Protein Coding	https://www.genecards.org/cgi-bin/carddisp.pl?gene=IGF2BP2
OIP5-AS1	OIP5 Antisense RNA 1	RNA Gene	https://www.genecards.org/cgi-bin/carddisp.pl?gene=OIP5-AS1
IL10	Interleukin 10	Protein Coding	https://www.genecards.org/cgi-bin/carddisp.pl?gene=IL10
NOS1	Nitric Oxide Synthase 1	Protein Coding	https://www.genecards.org/cgi-bin/carddisp.pl?gene=NOS1
ITGB1	Integrin Subunit Beta 1	Protein Coding	https://www.genecards.org/cgi-bin/carddisp.pl?gene=ITGB1
TLR4	Toll Like Receptor 4	Protein Coding	https://www.genecards.org/cgi-bin/carddisp.pl?gene=TLR4
CD44	CD44 Molecule (Indian Blood Group)	Protein Coding	https://www.genecards.org/cgi-bin/carddisp.pl?gene=CD44
UBE2I	Ubiquitin Conjugating Enzyme E2 I	Protein Coding	https://www.genecards.org/cgi-bin/carddisp.pl?gene=UBE2I
BCL2L1	BCL2 Like 1	Protein Coding	https://www.genecards.org/cgi-bin/carddisp.pl?gene=BCL2L1
VWF	Von Willebrand Factor	Protein Coding	https://www.genecards.org/cgi-bin/carddisp.pl?gene=VWF
TNF	Tumor Necrosis Factor	Protein Coding	https://www.genecards.org/cgi-bin/carddisp.pl?gene=TNF
CCR7	C-C Motif Chemokine Receptor 7	Protein Coding	https://www.genecards.org/cgi-bin/carddisp.pl?gene=CCR7
PTPN11	Protein Tyrosine Phosphatase Non-Receptor Type 11	Protein Coding	https://www.genecards.org/cgi-bin/carddisp.pl?gene=PTPN11
NPY	Neuropeptide Y	Protein Coding	https://www.genecards.org/cgi-bin/carddisp.pl?gene=NPY
PDGFRB	Platelet Derived Growth Factor Receptor Beta	Protein Coding	https://www.genecards.org/cgi-bin/carddisp.pl?gene=PDGFRB
HGF	Hepatocyte Growth Factor	Protein Coding	https://www.genecards.org/cgi-bin/carddisp.pl?gene=HGF
SHH	Sonic Hedgehog Signaling Molecule	Protein Coding	https://www.genecards.org/cgi-bin/carddisp.pl?gene=SHH
MIR200C	MicroRNA 200c	RNA Gene	https://www.genecards.org/cgi-bin/carddisp.pl?gene=MIR200C
GDNF	Glial Cell Derived Neurotrophic Factor	Protein Coding	https://www.genecards.org/cgi-bin/carddisp.pl?gene=GDNF
CNR1	Cannabinoid Receptor 1	Protein Coding	https://www.genecards.org/cgi-bin/carddisp.pl?gene=CNR1
ICAM1	Intercellular Adhesion Molecule 1	Protein Coding	https://www.genecards.org/cgi-bin/carddisp.pl?gene=ICAM1
BAX	BCL2 Associated X, Apoptosis Regulator	Protein Coding	https://www.genecards.org/cgi-bin/carddisp.pl?gene=BAX
CASP9	Caspase 9	Protein Coding	https://www.genecards.org/cgi-bin/carddisp.pl?gene=CASP9
NOS2	Nitric Oxide Synthase 2	Protein Coding	https://www.genecards.org/cgi-bin/carddisp.pl?gene=NOS2
BMP2	Bone Morphogenetic Protein 2	Protein Coding	https://www.genecards.org/cgi-bin/carddisp.pl?gene=BMP2
MIR27A	MicroRNA 27a	RNA Gene	https://www.genecards.org/cgi-bin/carddisp.pl?gene=MIR27A
NR1I2	Nuclear Receptor Subfamily 1 Group I Member 2	Protein Coding	https://www.genecards.org/cgi-bin/carddisp.pl?gene=NR1I2
PRL	Prolactin	Protein Coding	https://www.genecards.org/cgi-bin/carddisp.pl?gene=PRL
MTOR	Mechanistic Target Of Rapamycin Kinase	Protein Coding	https://www.genecards.org/cgi-bin/carddisp.pl?gene=MTOR
VCAM1	Vascular Cell Adhesion Molecule 1	Protein Coding	https://www.genecards.org/cgi-bin/carddisp.pl?gene=VCAM1
F2RL1	F2R Like Trypsin Receptor 1	Protein Coding	https://www.genecards.org/cgi-bin/carddisp.pl?gene=F2RL1
VIP	Vasoactive Intestinal Peptide	Protein Coding	https://www.genecards.org/cgi-bin/carddisp.pl?gene=VIP
MIR376B	MicroRNA 376b	RNA Gene	https://www.genecards.org/cgi-bin/carddisp.pl?gene=MIR376B
VASP	Vasodilator Stimulated Phosphoprotein	Protein Coding	https://www.genecards.org/cgi-bin/carddisp.pl?gene=VASP
EZH2	Enhancer Of Zeste 2 Polycomb Repressive Complex 2 Subunit	Protein Coding	https://www.genecards.org/cgi-bin/carddisp.pl?gene=EZH2
ATM	ATM Serine/Threonine Kinase	Protein Coding	https://www.genecards.org/cgi-bin/carddisp.pl?gene=ATM
BMP4	Bone Morphogenetic Protein 4	Protein Coding	https://www.genecards.org/cgi-bin/carddisp.pl?gene=BMP4
PIK3CB	Phosphatidylinositol-4,5-Bisphosphate 3-Kinase Catalytic Subunit Beta	Protein Coding	https://www.genecards.org/cgi-bin/carddisp.pl?gene=PIK3CB
BDKRB2	Bradykinin Receptor B2	Protein Coding	https://www.genecards.org/cgi-bin/carddisp.pl?gene=BDKRB2
NEU1	Neuraminidase 1	Protein Coding	https://www.genecards.org/cgi-bin/carddisp.pl?gene=NEU1
IDO1	Indoleamine 2,3-Dioxygenase 1	Protein Coding	https://www.genecards.org/cgi-bin/carddisp.pl?gene=IDO1
NPPB	Natriuretic Peptide B	Protein Coding	https://www.genecards.org/cgi-bin/carddisp.pl?gene=NPPB
UHRF1	Ubiquitin Like With PHD And Ring Finger Domains 1	Protein Coding	https://www.genecards.org/cgi-bin/carddisp.pl?gene=UHRF1
BZW1	Basic Leucine Zipper And W2 Domains 1	Protein Coding	https://www.genecards.org/cgi-bin/carddisp.pl?gene=BZW1
MIR409	MicroRNA 409	RNA Gene	https://www.genecards.org/cgi-bin/carddisp.pl?gene=MIR409
MIR203A	MicroRNA 203a	RNA Gene	https://www.genecards.org/cgi-bin/carddisp.pl?gene=MIR203A
CDC42	Cell Division Cycle 42	Protein Coding	https://www.genecards.org/cgi-bin/carddisp.pl?gene=CDC42
SELE	Selectin E	Protein Coding	https://www.genecards.org/cgi-bin/carddisp.pl?gene=SELE
CXCR3	C-X-C Motif Chemokine Receptor 3	Protein Coding	https://www.genecards.org/cgi-bin/carddisp.pl?gene=CXCR3
SEMA4D	Semaphorin 4D	Protein Coding	https://www.genecards.org/cgi-bin/carddisp.pl?gene=SEMA4D
TBXA2R	Thromboxane A2 Receptor	Protein Coding	https://www.genecards.org/cgi-bin/carddisp.pl?gene=TBXA2R
TNFRSF11B	TNF Receptor Superfamily Member 11b	Protein Coding	https://www.genecards.org/cgi-bin/carddisp.pl?gene=TNFRSF11B
CD34	CD34 Molecule	Protein Coding	https://www.genecards.org/cgi-bin/carddisp.pl?gene=CD34
PGF	Placental Growth Factor	Protein Coding	https://www.genecards.org/cgi-bin/carddisp.pl?gene=PGF
FGF1	Fibroblast Growth Factor 1	Protein Coding	https://www.genecards.org/cgi-bin/carddisp.pl?gene=FGF1
FOSL1	FOS Like 1, AP-1 Transcription Factor Subunit	Protein Coding	https://www.genecards.org/cgi-bin/carddisp.pl?gene=FOSL1
KRIT1	KRIT1 Ankyrin Repeat Containing	Protein Coding	https://www.genecards.org/cgi-bin/carddisp.pl?gene=KRIT1
STAT1	Signal Transducer And Activator Of Transcription 1	Protein Coding	https://www.genecards.org/cgi-bin/carddisp.pl?gene=STAT1
JAG1	Jagged Canonical Notch Ligand 1	Protein Coding	https://www.genecards.org/cgi-bin/carddisp.pl?gene=JAG1
TLR3	Toll Like Receptor 3	Protein Coding	https://www.genecards.org/cgi-bin/carddisp.pl?gene=TLR3
BRD4	Bromodomain Containing 4	Protein Coding	https://www.genecards.org/cgi-bin/carddisp.pl?gene=BRD4
MEF2C	Myocyte Enhancer Factor 2C	Protein Coding	https://www.genecards.org/cgi-bin/carddisp.pl?gene=MEF2C
MTAP	Methylthioadenosine Phosphorylase	Protein Coding	https://www.genecards.org/cgi-bin/carddisp.pl?gene=MTAP
DLL4	Delta Like Canonical Notch Ligand 4	Protein Coding	https://www.genecards.org/cgi-bin/carddisp.pl?gene=DLL4
CCN2	Cellular Communication Network Factor 2	Protein Coding	https://www.genecards.org/cgi-bin/carddisp.pl?gene=CCN2
MAGEA3	MAGE Family Member A3	Protein Coding	https://www.genecards.org/cgi-bin/carddisp.pl?gene=MAGEA3
LAMTOR5	Late Endosomal/Lysosomal Adaptor, MAPK And MTOR Activator 5	Protein Coding	https://www.genecards.org/cgi-bin/carddisp.pl?gene=LAMTOR5
MIR7-3	MicroRNA 7-3	RNA Gene	https://www.genecards.org/cgi-bin/carddisp.pl?gene=MIR7-3
MIR7-2	MicroRNA 7-2	RNA Gene	https://www.genecards.org/cgi-bin/carddisp.pl?gene=MIR7-2
MIR7-1	MicroRNA 7-1	RNA Gene	https://www.genecards.org/cgi-bin/carddisp.pl?gene=MIR7-1
PTEN	Phosphatase And Tensin Homolog	Protein Coding	https://www.genecards.org/cgi-bin/carddisp.pl?gene=PTEN
GNAS	GNAS Complex Locus	Protein Coding	https://www.genecards.org/cgi-bin/carddisp.pl?gene=GNAS
S1PR1	Sphingosine-1-Phosphate Receptor 1	Protein Coding	https://www.genecards.org/cgi-bin/carddisp.pl?gene=S1PR1
IGFBP3	Insulin Like Growth Factor Binding Protein 3	Protein Coding	https://www.genecards.org/cgi-bin/carddisp.pl?gene=IGFBP3
SLC9A3R1	SLC9A3 Regulator 1	Protein Coding	https://www.genecards.org/cgi-bin/carddisp.pl?gene=SLC9A3R1
MIR126	MicroRNA 126	RNA Gene	https://www.genecards.org/cgi-bin/carddisp.pl?gene=MIR126
FGFR2	Fibroblast Growth Factor Receptor 2	Protein Coding	https://www.genecards.org/cgi-bin/carddisp.pl?gene=FGFR2
PARP1	Poly(ADP-Ribose) Polymerase 1	Protein Coding	https://www.genecards.org/cgi-bin/carddisp.pl?gene=PARP1
EEF2	Eukaryotic Translation Elongation Factor 2	Protein Coding	https://www.genecards.org/cgi-bin/carddisp.pl?gene=EEF2
DCN	Decorin	Protein Coding	https://www.genecards.org/cgi-bin/carddisp.pl?gene=DCN
CNP	2',3'-Cyclic Nucleotide 3' Phosphodiesterase	Protein Coding	https://www.genecards.org/cgi-bin/carddisp.pl?gene=CNP
MIR26B	MicroRNA 26b	RNA Gene	https://www.genecards.org/cgi-bin/carddisp.pl?gene=MIR26B
PLG	Plasminogen	Protein Coding	https://www.genecards.org/cgi-bin/carddisp.pl?gene=PLG
KRT18	Keratin 18	Protein Coding	https://www.genecards.org/cgi-bin/carddisp.pl?gene=KRT18
TPM3	Tropomyosin 3	Protein Coding	https://www.genecards.org/cgi-bin/carddisp.pl?gene=TPM3
TYMP	Thymidine Phosphorylase	Protein Coding	https://www.genecards.org/cgi-bin/carddisp.pl?gene=TYMP
ATRX	ATRX Chromatin Remodeler	Protein Coding	https://www.genecards.org/cgi-bin/carddisp.pl?gene=ATRX
PTGER3	Prostaglandin E Receptor 3	Protein Coding	https://www.genecards.org/cgi-bin/carddisp.pl?gene=PTGER3
ACSL4	Acyl-CoA Synthetase Long Chain Family Member 4	Protein Coding	https://www.genecards.org/cgi-bin/carddisp.pl?gene=ACSL4
ARG2	Arginase 2	Protein Coding	https://www.genecards.org/cgi-bin/carddisp.pl?gene=ARG2
F3	Coagulation Factor III, Tissue Factor	Protein Coding	https://www.genecards.org/cgi-bin/carddisp.pl?gene=F3
FZD7	Frizzled Class Receptor 7	Protein Coding	https://www.genecards.org/cgi-bin/carddisp.pl?gene=FZD7
IL17F	Interleukin 17F	Protein Coding	https://www.genecards.org/cgi-bin/carddisp.pl?gene=IL17F
NR3C2	Nuclear Receptor Subfamily 3 Group C Member 2	Protein Coding	https://www.genecards.org/cgi-bin/carddisp.pl?gene=NR3C2
PTGER4	Prostaglandin E Receptor 4	Protein Coding	https://www.genecards.org/cgi-bin/carddisp.pl?gene=PTGER4
ANTXR1	ANTXR Cell Adhesion Molecule 1	Protein Coding	https://www.genecards.org/cgi-bin/carddisp.pl?gene=ANTXR1
CD274	CD274 Molecule	Protein Coding	https://www.genecards.org/cgi-bin/carddisp.pl?gene=CD274
EFEMP1	EGF Containing Fibulin Extracellular Matrix Protein 1	Protein Coding	https://www.genecards.org/cgi-bin/carddisp.pl?gene=EFEMP1
S100A10	S100 Calcium Binding Protein A10	Protein Coding	https://www.genecards.org/cgi-bin/carddisp.pl?gene=S100A10
TJP2	Tight Junction Protein 2	Protein Coding	https://www.genecards.org/cgi-bin/carddisp.pl?gene=TJP2
BMP6	Bone Morphogenetic Protein 6	Protein Coding	https://www.genecards.org/cgi-bin/carddisp.pl?gene=BMP6
DHX38	DEAH-Box Helicase 38	Protein Coding	https://www.genecards.org/cgi-bin/carddisp.pl?gene=DHX38
DROSHA	Drosha Ribonuclease III	Protein Coding	https://www.genecards.org/cgi-bin/carddisp.pl?gene=DROSHA
ADAMTSL1	ADAMTS Like 1	Protein Coding	https://www.genecards.org/cgi-bin/carddisp.pl?gene=ADAMTSL1
AGPS	Alkylglycerone Phosphate Synthase	Protein Coding	https://www.genecards.org/cgi-bin/carddisp.pl?gene=AGPS
FMOD	Fibromodulin	Protein Coding	https://www.genecards.org/cgi-bin/carddisp.pl?gene=FMOD
DGCR8	DGCR8 Microprocessor Complex Subunit	Protein Coding	https://www.genecards.org/cgi-bin/carddisp.pl?gene=DGCR8
KHSRP	KH-Type Splicing Regulatory Protein	Protein Coding	https://www.genecards.org/cgi-bin/carddisp.pl?gene=KHSRP
RAB10	RAB10, Member RAS Oncogene Family	Protein Coding	https://www.genecards.org/cgi-bin/carddisp.pl?gene=RAB10
RBCK1	RANBP2-Type And C3HC4-Type Zinc Finger Containing 1	Protein Coding	https://www.genecards.org/cgi-bin/carddisp.pl?gene=RBCK1
SMAD5	SMAD Family Member 5	Protein Coding	https://www.genecards.org/cgi-bin/carddisp.pl?gene=SMAD5
SVIL	Supervillin	Protein Coding	https://www.genecards.org/cgi-bin/carddisp.pl?gene=SVIL
TUBB6	Tubulin Beta 6 Class V	Protein Coding	https://www.genecards.org/cgi-bin/carddisp.pl?gene=TUBB6
HTATIP2	HIV-1 Tat Interactive Protein 2	Protein Coding	https://www.genecards.org/cgi-bin/carddisp.pl?gene=HTATIP2
UTS2	Urotensin 2	Protein Coding	https://www.genecards.org/cgi-bin/carddisp.pl?gene=UTS2
ESYT1	Extended Synaptotagmin 1	Protein Coding	https://www.genecards.org/cgi-bin/carddisp.pl?gene=ESYT1
PANK4	Pantothenate Kinase 4 (Inactive)	Protein Coding	https://www.genecards.org/cgi-bin/carddisp.pl?gene=PANK4
RAB18	RAB18, Member RAS Oncogene Family	Protein Coding	https://www.genecards.org/cgi-bin/carddisp.pl?gene=RAB18
RGS3	Regulator Of G Protein Signaling 3	Protein Coding	https://www.genecards.org/cgi-bin/carddisp.pl?gene=RGS3
ASB10	Ankyrin Repeat And SOCS Box Containing 10	Protein Coding	https://www.genecards.org/cgi-bin/carddisp.pl?gene=ASB10
COX7A2	Cytochrome C Oxidase Subunit 7A2	Protein Coding	https://www.genecards.org/cgi-bin/carddisp.pl?gene=COX7A2
IRX1	Iroquois Homeobox 1	Protein Coding	https://www.genecards.org/cgi-bin/carddisp.pl?gene=IRX1
TMEM98	Transmembrane Protein 98	Protein Coding	https://www.genecards.org/cgi-bin/carddisp.pl?gene=TMEM98
BAG6	BAG Cochaperone 6	Protein Coding	https://www.genecards.org/cgi-bin/carddisp.pl?gene=BAG6
DTX3L	Deltex E3 Ubiquitin Ligase 3L	Protein Coding	https://www.genecards.org/cgi-bin/carddisp.pl?gene=DTX3L
ATP5IF1	ATP Synthase Inhibitory Factor Subunit 1	Protein Coding	https://www.genecards.org/cgi-bin/carddisp.pl?gene=ATP5IF1
TRIM35	Tripartite Motif Containing 35	Protein Coding	https://www.genecards.org/cgi-bin/carddisp.pl?gene=TRIM35
NUPR1	Nuclear Protein 1, Transcriptional Regulator	Protein Coding	https://www.genecards.org/cgi-bin/carddisp.pl?gene=NUPR1
RNF182	Ring Finger Protein 182	Protein Coding	https://www.genecards.org/cgi-bin/carddisp.pl?gene=RNF182
MT-CO2	Mitochondrially Encoded Cytochrome C Oxidase II	Protein Coding	https://www.genecards.org/cgi-bin/carddisp.pl?gene=MT-CO2
BEX2	Brain Expressed X-Linked 2	Protein Coding	https://www.genecards.org/cgi-bin/carddisp.pl?gene=BEX2
TRIM51	Tripartite Motif-Containing 51	Protein Coding	https://www.genecards.org/cgi-bin/carddisp.pl?gene=TRIM51
MIR186	MicroRNA 186	RNA Gene	https://www.genecards.org/cgi-bin/carddisp.pl?gene=MIR186
MIR615	MicroRNA 615	RNA Gene	https://www.genecards.org/cgi-bin/carddisp.pl?gene=MIR615
MIRLET7A3	MicroRNA Let-7a-3	RNA Gene	https://www.genecards.org/cgi-bin/carddisp.pl?gene=MIRLET7A3
AFAP1-AS1	AFAP1 Antisense RNA 1	RNA Gene	https://www.genecards.org/cgi-bin/carddisp.pl?gene=AFAP1-AS1
