# Supplementary material for: The FOXC2‐LAMA4 Axis Orchestrates Vasculogenic Mimicry and Immunosuppressive Niche Formation to Drive Metastatic Cascade in Renal Cell Carcinoma
Source: Adv Sci (Weinh). 2026 Jan 29;13(20):e16382. doi: 10.1002/advs.202516382 (PMC13067797; doi:10.1002/advs.202516382)
Supplement: Supplementary file 4 — Supporting File 4: advs74155‐sup‐0004‐TableS3.xlsx. [file ADVS-13-e16382-s004.xlsx]

## Sheet: Table S3
Table S3 Differential Gene Expression Table for Mouse models Single-Cell RNA-Seq Clustering Analysis
gene	p_val	avg_log2FC	pct.1	pct.2	p_val_adj	cluster
Ccl3	0	3.98398	0.555	0.147	0	0
Acod1	0	3.56552	0.806	0.127	0	0
G0s2	0	3.33752	0.856	0.205	0	0
Ccrl2	0	3.0132	0.879	0.382	0	0
Il1b	0	2.88267	0.959	0.366	0	0
Mxd1	0	2.863	0.922	0.341	0	0
Cxcl2	0	2.85219	0.978	0.617	0	0
Hdc	0	2.81212	0.77	0.137	0	0
Csf3r	0	2.77644	0.79	0.162	0	0
Resf1	0	2.76869	0.831	0.408	0	0
Clec4e	0	2.74081	0.802	0.281	0	0
Ltb	0	2.73674	0.695	0.18	0	0
Tnf	0	2.68851	0.61	0.236	0	0
Marcksl1	0	2.65721	0.737	0.282	0	0
Asprv1	0	2.63203	0.573	0.1	0	0
Hcar2	0	2.60179	0.57	0.099	0	0
Clec4d	0	2.58707	0.797	0.254	0	0
Srgn	0	2.57058	0.961	0.603	0	0
Ptafr	0	2.52551	0.836	0.284	0	0
Lyst	0	2.52097	0.782	0.348	0	0
Nlrp3	0	2.47938	0.757	0.268	0	0
S100a9	0	2.41886	0.957	0.471	0	0
Igsf6	0	2.40476	0.755	0.27	0	0
Samsn1	0	2.35956	0.826	0.318	0	0
Ncf1	0	2.34513	0.755	0.285	0	0
Trem3	0	2.33813	0.634	0.151	0	0
Trem1	0	2.33116	0.753	0.247	0	0
Ifitm1	0	2.33069	0.472	0.134	0	0
Il1rn	0	2.31785	0.604	0.23	0	0
Il36g	0	2.29531	0.48	0.056	0	0
Wfdc17	9.77226e-284	2.37718	0.578	0.312	3.29286e-279	0
Plac8	0	2.96401	0.758	0.236	0	1
Vcan	0	2.70949	0.766	0.083	0	1
Pid1	0	2.3215	0.839	0.202	0	1
Ms4a6c	0	2.15008	0.849	0.125	0	1
Fn1	0	2.09163	0.895	0.269	0	1
S100a4	0	2.03813	0.928	0.359	0	1
Lyz2	0	2.00778	0.983	0.708	0	1
Plcb1	0	1.86673	0.736	0.232	0	1
Chil3	0	1.82192	0.801	0.289	0	1
Gm56663	0	1.77986	0.794	0.175	0	1
Eps8	0	1.72769	0.829	0.19	0	1
Cybb	0	1.66805	0.922	0.251	0	1
Zeb2	0	1.64661	0.971	0.58	0	1
Ifi27l2a	0	1.63339	0.726	0.19	0	1
Pla2g7	0	1.62192	0.854	0.266	0	1
Trps1	0	1.59477	0.897	0.329	0	1
Ifi207	0	1.59165	0.773	0.211	0	1
F13a1	0	1.58269	0.554	0.048	0	1
F10	0	1.58009	0.812	0.162	0	1
Pou2f2	0	1.57029	0.644	0.097	0	1
Tgfbi	0	1.56528	0.841	0.204	0	1
Trf	0	1.52261	0.856	0.238	0	1
Msr1	0	1.49862	0.76	0.119	0	1
Tiparp	0	1.4847	0.87	0.411	0	1
Mafb	0	1.47204	0.709	0.145	0	1
Ccl9	0	1.47168	0.84	0.19	0	1
Mpeg1	0	1.42175	0.809	0.194	0	1
Ctsc	0	1.42153	0.866	0.251	0	1
Smpdl3a	0	1.42099	0.787	0.213	0	1
Ctss	0	1.41097	0.963	0.306	0	1
Ptprb	0	3.75649	0.918	0.054	0	2
Lyve1	0	3.48161	0.712	0.051	0	2
Adgrl3	0	3.39012	0.8	0.115	0	2
Calcrl	0	3.36591	0.93	0.122	0	2
Flt1	0	3.36038	0.923	0.114	0	2
Gpihbp1	0	3.25036	0.856	0.067	0	2
Hpgd	0	3.14143	0.823	0.103	0	2
Epas1	0	3.08899	0.962	0.204	0	2
Tspan7	0	2.97677	0.852	0.072	0	2
Plvap	0	2.96621	0.766	0.063	0	2
Tmem252	0	2.90502	0.689	0.03	0	2
Cd93	0	2.89643	0.773	0.118	0	2
Tmem100	0	2.88804	0.785	0.09	0	2
Ctla2a	0	2.85519	0.903	0.171	0	2
Ramp2	0	2.80179	0.946	0.225	0	2
Cd36	0	2.77176	0.893	0.156	0	2
Tek	0	2.76612	0.736	0.032	0	2
Ldb2	0	2.70638	0.721	0.05	0	2
Egfl7	0	2.70181	0.887	0.096	0	2
Adgrf5	0	2.70104	0.913	0.132	0	2
Bmpr2	0	2.69979	0.937	0.399	0	2
Cyyr1	0	2.66279	0.755	0.056	0	2
Adgrl4	0	2.55898	0.709	0.034	0	2
Ace	0	2.55863	0.833	0.106	0	2
Slco2a1	0	2.54264	0.846	0.202	0	2
Sema3c	0	2.53857	0.568	0.06	0	2
Aqp1	0	2.52143	0.771	0.082	0	2
Acer2	0	2.50805	0.693	0.045	0	2
Clec14a	0	2.50619	0.725	0.055	0	2
Cdh5	0	2.4855	0.877	0.088	0	2
Ngp	0	5.49216	0.665	0.058	0	3
Retnlg	0	5.1555	0.945	0.173	0	3
Cstdc5	0	4.61488	0.743	0.071	0	3
S100a8	0	4.37584	0.992	0.401	0	3
Camp	0	4.0178	0.292	0.019	0	3
S100a9	0	3.90782	0.995	0.49	0	3
Stfa2	0	3.87185	0.548	0.038	0	3
Stfa2l1	0	3.40824	0.728	0.087	0	3
Cstdc4	0	3.36323	0.613	0.081	0	3
Ifitm6	0	3.32129	0.695	0.107	0	3
Lcn2	0	3.29466	0.955	0.347	0	3
Wfdc21	0	3.23393	0.943	0.208	0	3
Mmp9	0	3.20757	0.823	0.098	0	3
Pglyrp1	0	3.11634	0.871	0.105	0	3
Mmp8	0	2.82767	0.802	0.13	0	3
Stfa3	0	2.81532	0.33	0.013	0	3
Asprv1	0	2.44758	0.704	0.111	0	3
Alox5ap	0	2.44286	0.941	0.362	0	3
Ltf	0	2.40843	0.279	0.03	0	3
Ripor2	0	2.40794	0.913	0.184	0	3
Hp	0	2.37889	0.938	0.276	0	3
Lyst	0	2.32377	0.945	0.356	0	3
Anxa1	0	2.269	0.914	0.539	0	3
Tmcc1	0	2.26185	0.858	0.381	0	3
G0s2	0	2.22089	0.943	0.228	0	3
S100a11	0	2.16232	0.987	0.747	0	3
Rap1gap2	0	2.12767	0.865	0.233	0	3
Itgam	0	2.10106	0.909	0.295	0	3
Myo1f	0	2.04837	0.875	0.254	0	3
Mxd1	0	2.03428	0.973	0.364	0	3
Krt8	0	2.31181	0.991	0.313	0	4
Gm11884	0	2.23584	0.963	0.065	0	4
Large1	0	1.99994	0.961	0.216	0	4
Ccl2	0	1.9142	0.99	0.487	0	4
Bsg	0	1.82774	0.987	0.572	0	4
Krt18	0	1.82578	0.986	0.262	0	4
Ube2e2	0	1.7831	0.953	0.151	0	4
Hspb1	0	1.72902	0.99	0.471	0	4
Slpi	0	1.69943	0.999	0.607	0	4
Ptprk	0	1.69739	0.942	0.196	0	4
Samd4	0	1.66566	0.941	0.139	0	4
Cald1	0	1.65807	0.99	0.228	0	4
Ankrd1	0	1.65652	0.869	0.105	0	4
Gpnmb	0	1.63669	0.967	0.166	0	4
Ndrg1	0	1.63338	0.97	0.297	0	4
Diaph3	0	1.56353	0.884	0.092	0	4
Phgdh	0	1.55958	0.964	0.166	0	4
Chchd10	0	1.54352	0.97	0.328	0	4
Fxyd2	0	1.52313	0.917	0.143	0	4
mt-Nd2	0	1.49009	0.992	0.786	0	4
Cryab	0	1.48904	0.955	0.28	0	4
Uap1l1	0	1.48599	0.953	0.2	0	4
Lima1	0	1.47076	0.955	0.208	0	4
Rnh1	0	1.46621	0.991	0.49	0	4
Arhgap22	0	1.4518	0.875	0.069	0	4
Scyl1	0	1.4398	0.958	0.138	0	4
Cp	0	1.42115	0.95	0.177	0	4
Tpm1	0	1.41388	0.967	0.237	0	4
Asns	0	1.39352	0.947	0.126	0	4
Cdkn2a	0	1.39226	0.956	0.132	0	4
Slpi	0	1.91424	0.912	0.616	0	5
Spp1	0	1.80531	0.911	0.472	0	5
Ccl2	8.06461e-285	1.58548	0.867	0.498	2.71745e-280	5
Cd63	4.89982e-193	1.42724	0.811	0.601	1.65104e-188	5
Krt8	2.67924e-185	1.62926	0.655	0.338	9.02798e-181	5
Mif	2.76141e-156	1.69011	0.684	0.506	9.30484e-152	5
Krt18	8.63517e-110	1.51395	0.522	0.295	2.90971e-105	5
Lgals1	1.20961e-108	1.36703	0.643	0.479	4.07592e-104	5
Eif2s2	4.72746e-97	1.43873	0.661	0.624	1.59297e-92	5
Chchd10	1.33493e-90	1.54309	0.531	0.358	4.49819e-86	5
Dbi	9.89002e-89	1.31453	0.659	0.618	3.33254e-84	5
Cryab	1.41659e-87	1.5024	0.505	0.311	4.77336e-83	5
Bsg	3.28552e-81	1.24216	0.65	0.595	1.10709e-76	5
Fxyd2	9.69829e-81	1.5901	0.365	0.181	3.26793e-76	5
Cdkn2a	5.54491e-64	1.43	0.336	0.175	1.86841e-59	5
Gdf15	1.72977e-60	1.40262	0.41	0.254	5.82865e-56	5
Rnh1	4.50086e-53	1.26922	0.56	0.519	1.51661e-48	5
Psph	8.42925e-49	1.42534	0.364	0.234	2.84032e-44	5
Wfdc2	7.39532e-48	1.33704	0.383	0.244	2.49193e-43	5
Phgdh	8.79629e-47	1.32513	0.342	0.208	2.964e-42	5
Cisd1	3.12159e-38	1.4702	0.398	0.306	1.05185e-33	5
Fdps	3.99972e-35	1.4121	0.361	0.261	1.34774e-30	5
Uap1l1	1.36354e-30	1.32591	0.334	0.242	4.59459e-26	5
Ranbp1	3.46765e-27	1.25349	0.475	0.471	1.16846e-22	5
Eif4ebp1	1.09073e-24	1.25244	0.428	0.394	3.67533e-20	5
Ifi27	6.18843e-24	1.26537	0.398	0.35	2.08525e-19	5
Atf5	6.62432e-23	1.26139	0.322	0.245	2.23213e-18	5
Snrpf	2.91971e-20	1.25781	0.467	0.497	9.83826e-16	5
Ddt	1.59979e-17	1.25182	0.369	0.334	5.39064e-13	5
Fam162a	1.08856e-11	1.23748	0.327	0.304	3.66801e-07	5
H2-Aa	0	3.94068	0.975	0.232	0	6
H2-Ea	0	3.83355	0.962	0.169	0	6
Cd74	0	3.82869	0.987	0.358	0	6
H2-Ab1	0	3.72585	0.978	0.183	0	6
H2-Eb1	0	3.70822	0.961	0.167	0	6
Ccl17	0	2.70261	0.301	0.017	0	6
H2-DMb1	0	2.46244	0.847	0.054	0	6
H2-DMa	0	2.0924	0.929	0.194	0	6
Gm2a	0	2.02224	0.928	0.285	0	6
Mmp12	0	1.94187	0.539	0.098	0	6
Fcgr2b	0	1.86825	0.923	0.216	0	6
Id2	0	1.8329	0.918	0.367	0	6
Ccl9	0	1.73089	0.902	0.212	0	6
Trps1	0	1.7248	0.935	0.349	0	6
Mgl2	0	1.59996	0.345	0.018	0	6
Basp1	0	1.55518	0.863	0.233	0	6
Ifi30	0	1.53408	0.965	0.377	0	6
Cytip	0	1.5195	0.925	0.347	0	6
Ctss	0	1.50724	0.988	0.331	0	6
Tnip3	0	1.48016	0.642	0.072	0	6
Cd86	0	1.47659	0.776	0.129	0	6
Cd83	0	1.46722	0.843	0.161	0	6
Bcl2a1d	0	1.46689	0.896	0.226	0	6
Pid1	0	1.45733	0.815	0.228	0	6
Clec4n	0	1.42994	0.785	0.196	0	6
Ctsc	0	1.42728	0.91	0.273	0	6
Eps8	0	1.41281	0.832	0.214	0	6
Csf2rb	0	1.41066	0.931	0.292	0	6
Runx3	0	1.40591	0.744	0.147	0	6
S100a4	0	1.37916	0.935	0.38	0	6
Cst3	1.22659e-254	1.64386	0.986	0.722	4.13312e-250	6
Spp1	4.61907e-163	1.3574	0.765	0.483	1.55644e-158	7
Slpi	1.02962e-140	1.54848	0.763	0.625	3.46942e-136	7
Ccl2	1.59912e-110	1.30966	0.705	0.509	5.38839e-106	7
Cmss1	7.4865e-109	0.993943	0.976	0.994	2.52265e-104	7
Cd63	1.29434e-48	1.09356	0.642	0.61	4.3614e-44	7
Krt8	8.61651e-32	1.15205	0.449	0.35	2.90342e-27	7
Lgals1	6.64425e-27	1.1805	0.499	0.488	2.23885e-22	7
Mif	9.1145e-27	1.32944	0.504	0.516	3.07122e-22	7
H2az1	8.88452e-25	0.841814	0.63	0.773	2.99373e-20	7
Krt18	8.80793e-18	1.19388	0.361	0.305	2.96792e-13	7
Snrpd1	1.25808e-17	0.771472	0.207	0.437	4.23922e-13	7
Scgb1a1	2.80428e-17	0.828234	0.249	0.499	9.44931e-13	7
Gm19951	4.36762e-15	0.901544	0.193	0.393	1.47171e-10	7
Cstb	4.37893e-15	0.859631	0.544	0.641	1.47553e-10	7
Camk1d	6.19401e-15	1.04845	0.72	0.935	2.08713e-10	7
St13	2.12006e-13	0.773599	0.231	0.453	7.14375e-09	7
Prdx1	8.50013e-13	0.884791	0.549	0.697	2.8642e-08	7
Snrpd3	4.41271e-12	0.829612	0.222	0.428	1.48691e-07	7
Rars	5.32499e-12	0.779608	0.158	0.31	1.79431e-07	7
Snrpe	3.66846e-11	0.814022	0.255	0.484	1.23612e-06	7
Chchd10	7.06657e-11	1.1919	0.369	0.367	2.38115e-06	7
Ero1a	9.33342e-11	0.777032	0.17	0.322	3.14499e-06	7
Nars	9.95183e-11	0.820736	0.212	0.396	3.35337e-06	7
Siva1	1.0593e-10	0.836429	0.183	0.346	3.5694e-06	7
Cryab	6.5023e-10	1.07557	0.341	0.321	2.19102e-05	7
Cct8	1.19258e-08	0.853015	0.262	0.474	0.000401851	7
Polr2f	1.72583e-08	0.830181	0.2	0.356	0.000581535	7
Cdk8	1.89415e-08	0.909256	0.65	0.876	0.000638254	7
Vdac3	2.86689e-08	0.793341	0.24	0.425	0.000966029	7
Pdap1	4.86889e-08	0.897011	0.223	0.395	0.00164062	7
Apoe	0	4.28893	0.987	0.501	0	8
C1qa	0	4.15763	0.884	0.107	0	8
C1qc	0	3.77132	0.84	0.062	0	8
C1qb	0	3.60926	0.836	0.063	0	8
Fabp5	0	3.01018	0.708	0.165	0	8
Ctss	0	2.99167	0.989	0.333	0	8
Mmp12	0	2.9321	0.545	0.099	0	8
Lyz2	0	2.61037	0.998	0.719	0	8
Arg1	0	2.53873	0.484	0.042	0	8
Lgmn	0	2.35769	0.962	0.383	0	8
Ccl7	0	2.2423	0.55	0.112	0	8
Trem2	0	2.22034	0.851	0.079	0	8
Ctsb	0	2.2119	0.992	0.592	0	8
Rgs1	0	2.1638	0.657	0.107	0	8
Gm56663	0	2.15318	0.776	0.202	0	8
Ccl4	0	1.98397	0.555	0.113	0	8
Ms4a6d	0	1.88644	0.854	0.156	0	8
Mafb	0	1.87949	0.839	0.163	0	8
Dab2	0	1.82485	0.864	0.164	0	8
Mrc1	0	1.82434	0.803	0.114	0	8
Fcgr2b	0	1.80214	0.911	0.219	0	8
Ccl12	0	1.77133	0.333	0.015	0	8
Ccl9	0	1.73481	0.815	0.219	0	8
Ms4a6c	0	1.67253	0.795	0.158	0	8
Cd68	0	1.65635	0.899	0.303	0	8
Cyba	0	1.59773	0.974	0.558	0	8
Ftl1	0	1.58024	1	0.951	0	8
Grn	0	1.56051	0.957	0.399	0	8
Syngr1	0	1.54964	0.525	0.021	0	8
Fcgr3	0	1.49032	0.913	0.293	0	8
Fn1	7.628e-276	1.68032	0.804	0.3	2.57033e-271	8
Ccl6	5.71314e-256	1.82028	0.938	0.455	1.9251e-251	8
Ctsl	2.8099e-216	1.69099	0.981	0.66	9.46825e-212	8
Ctsd	7.50852e-209	1.6649	0.976	0.684	2.53007e-204	8
Saa3	8.89667e-101	2.2758	0.32	0.103	2.99782e-96	8
Camk4	0	3.75415	0.802	0.013	0	9
Satb1	0	3.58197	0.824	0.076	0	9
Lef1	0	3.56669	0.712	0.017	0	9
Itk	0	3.12215	0.804	0.01	0	9
Bach2	0	2.92479	0.829	0.237	0	9
Gramd3	0	2.90344	0.706	0.092	0	9
Trbc2	0	2.82729	0.672	0.008	0	9
Tox	0	2.82108	0.51	0.012	0	9
Il7r	0	2.81529	0.726	0.081	0	9
Vps37b	0	2.80937	0.869	0.236	0	9
Grap2	0	2.74356	0.673	0.039	0	9
Prkca	0	2.69847	0.742	0.224	0	9
Inpp4b	0	2.58586	0.63	0.05	0	9
Arhgap15	0	2.49155	0.878	0.3	0	9
Cd3g	0	2.48737	0.624	0.009	0	9
Zeb1	0	2.45722	0.79	0.289	0	9
Ets1	0	2.43113	0.898	0.253	0	9
Ramp3	0	2.42889	0.542	0.058	0	9
Emb	0	2.38272	0.852	0.45	0	9
Skap1	0	2.34425	0.617	0.015	0	9
Cblb	0	2.27292	0.805	0.289	0	9
Il2rb	0	2.21938	0.444	0.007	0	9
Ms4a4b	0	2.21097	0.491	0.014	0	9
Dusp10	0	2.20989	0.578	0.121	0	9
Gm2682	0	2.16932	0.48	0.007	0	9
Cd28	0	2.16868	0.552	0.008	0	9
Trbc1	0	2.1168	0.452	0.005	0	9
Icos	0	2.10931	0.398	0.007	0	9
Ccr7	0	2.08706	0.503	0.03	0	9
Gimap6	0	2.05847	0.706	0.095	0	9
Plet1	0	4.80955	0.927	0.097	0	10
Kcnip4	0	4.67458	0.856	0.025	0	10
Chil3	0	3.62131	0.959	0.307	0	10
Slc7a2	0	3.60956	0.926	0.083	0	10
Ear2	0	3.16025	0.887	0.102	0	10
Dock10	0	2.98939	0.957	0.31	0	10
Atp6v0d2	0	2.94056	0.926	0.042	0	10
Mrc1	0	2.9196	0.94	0.112	0	10
Abcc5	0	2.87081	0.883	0.17	0	10
Lpl	0	2.86973	0.942	0.166	0	10
Cybb	0	2.85009	0.966	0.281	0	10
Lrp12	0	2.83542	0.874	0.084	0	10
Ear1	0	2.75354	0.748	0.016	0	10
Dst	0	2.56482	0.877	0.299	0	10
Aig1	0	2.54108	0.845	0.209	0	10
Ext1	0	2.52063	0.906	0.391	0	10
Abcg1	0	2.51556	0.919	0.193	0	10
Olr1	0	2.46162	0.838	0.12	0	10
Agap1	0	2.43399	0.891	0.3	0	10
Egfem1	0	2.41368	0.641	0.016	0	10
Ly75	0	2.32504	0.807	0.028	0	10
Bckdhb	0	2.29301	0.797	0.105	0	10
Il1a	0	2.25801	0.755	0.182	0	10
Ccnd2	0	2.23206	0.809	0.147	0	10
Malt1	0	2.19343	0.88	0.302	0	10
Fnip2	0	2.18634	0.864	0.265	0	10
Abhd12	0	2.16547	0.906	0.204	0	10
Il18	0	2.13099	0.835	0.062	0	10
Nceh1	0	2.09502	0.898	0.211	0	10
Slc16a10	0	2.04932	0.865	0.267	0	10
Inmt	0	4.1	0.958	0.141	0	11
Fmo2	0	3.82482	0.972	0.181	0	11
Aldh1a1	0	3.63615	0.918	0.088	0	11
Nebl	0	3.57408	0.943	0.065	0	11
Spon1	0	3.47598	0.96	0.083	0	11
Limch1	0	3.47577	0.974	0.1	0	11
Ogn	0	3.34699	0.923	0.076	0	11
Pdgfra	0	3.23518	0.938	0.055	0	11
Cdo1	0	2.98586	0.884	0.077	0	11
Lox	0	2.9431	0.862	0.072	0	11
Nox4	0	2.92968	0.83	0.041	0	11
Gsta3	0	2.85798	0.842	0.06	0	11
Mettl7a1	0	2.83298	0.935	0.214	0	11
Prex2	0	2.82547	0.946	0.141	0	11
Macf1	0	2.76228	0.989	0.514	0	11
Itga8	0	2.74051	0.837	0.029	0	11
Angpt1	0	2.72969	0.796	0.039	0	11
Plpp3	0	2.71282	0.916	0.156	0	11
Fhl1	0	2.70709	0.906	0.083	0	11
Gsn	0	2.69046	0.984	0.531	0	11
9530026P05Rik	0	2.61197	0.859	0.155	0	11
Gpx3	0	2.59236	0.956	0.338	0	11
Mfap4	0	2.57606	0.68	0.045	0	11
Hs6st3	0	2.5709	0.732	0.035	0	11
Dpep1	0	2.55394	0.861	0.063	0	11
Tns1	0	2.52622	0.933	0.239	0	11
Hsd11b1	0	2.51429	0.89	0.219	0	11
Ptprd	0	2.48462	0.793	0.051	0	11
C7	0	2.44006	0.648	0.019	0	11
Serping1	0	2.43118	0.913	0.112	0	11
Dcn	0	5.64513	0.763	0.038	0	12
Gsn	0	4.52269	0.924	0.535	0	12
Mgp	0	4.17944	0.952	0.253	0	12
Has1	0	3.73815	0.613	0.027	0	12
Clec3b	0	3.56803	0.792	0.049	0	12
Serping1	0	3.32816	0.92	0.115	0	12
Il6	0	3.3134	0.581	0.044	0	12
Col1a2	0	3.30807	0.85	0.051	0	12
Sparcl1	0	3.23681	0.928	0.132	0	12
Eln	0	3.15786	0.636	0.09	0	12
Cfh	0	3.12997	0.828	0.148	0	12
Col1a1	0	3.12404	0.683	0.044	0	12
Dpep1	0	2.89561	0.707	0.071	0	12
Gfpt2	0	2.80857	0.71	0.033	0	12
Bgn	0	2.78962	0.892	0.111	0	12
Gpc3	0	2.78731	0.774	0.048	0	12
Col3a1	0	2.70521	0.638	0.041	0	12
Ccl11	0	2.65082	0.284	0.004	0	12
Igfbp4	0	2.63529	0.775	0.106	0	12
Ltbp4	0	2.53132	0.798	0.074	0	12
Lama2	0	2.46507	0.742	0.041	0	12
Plpp3	0	2.45408	0.763	0.164	0	12
Igfbp6	0	2.41082	0.768	0.227	0	12
Mfap5	0	2.36227	0.67	0.023	0	12
Sparc	0	2.33081	0.895	0.305	0	12
Slit3	0	2.25562	0.679	0.074	0	12
Cygb	0	2.25085	0.662	0.015	0	12
Tnfaip6	0	2.23213	0.577	0.09	0	12
Dpt	0	2.22745	0.622	0.032	0	12
Apod	0	2.19616	0.354	0.011	0	12
Mt2	4.26543e-269	2.62128	0.855	0.397	1.43728e-264	12
Egr1	2.66757e-250	2.31106	0.879	0.46	8.98864e-246	12
C3	1.55033e-232	2.25579	0.768	0.322	5.224e-228	12
Mt1	1.30112e-206	2.38834	0.927	0.631	4.38426e-202	12
Cldn5	1.78004e-207	2.04133	0.578	0.159	5.99803e-203	13
Epas1	5.41479e-182	1.99613	0.662	0.248	1.82457e-177	13
Egfl7	5.54573e-164	1.95869	0.495	0.145	1.86869e-159	13
Adgrf5	5.97256e-154	1.77192	0.545	0.18	2.01251e-149	13
Calcrl	8.82807e-153	1.59611	0.536	0.172	2.9747e-148	13
Ctla2a	1.34068e-147	1.98349	0.58	0.215	4.51754e-143	13
Cdh5	3.92431e-144	1.57399	0.47	0.138	1.32234e-139	13
Ly6c1	2.99226e-137	2.12864	0.62	0.275	1.00827e-132	13
Ramp2	1.46915e-135	1.83859	0.62	0.269	4.95046e-131	13
Hpgd	1.51352e-133	1.78128	0.473	0.148	5.09995e-129	13
Tmem100	1.0533e-125	1.74549	0.436	0.133	3.54919e-121	13
Ptprb	1.33855e-125	1.70796	0.395	0.111	4.51036e-121	13
Flt1	1.60515e-124	1.89005	0.479	0.166	5.4087e-120	13
Ly6a	3.31622e-86	1.9738	0.513	0.257	1.11743e-81	13
Pecam1	1.59551e-82	1.63357	0.466	0.214	5.37623e-78	13
Lyve1	3.09267e-81	1.62171	0.303	0.095	1.04211e-76	13
Galnt18	1.04291e-73	1.71613	0.318	0.113	3.5142e-69	13
Gpihbp1	4.67758e-67	1.53387	0.327	0.121	1.57616e-62	13
Ldb2	1.46074e-62	1.49985	0.275	0.096	4.92211e-58	13
Aqp1	3.22224e-61	1.47113	0.325	0.129	1.08577e-56	13
Myzap	8.26201e-58	1.49574	0.285	0.108	2.78397e-53	13
Slco2a1	3.17436e-42	1.52957	0.413	0.246	1.06963e-37	13
Ptprm	3.78059e-42	1.58354	0.297	0.141	1.27391e-37	13
Car4	3.88408e-40	1.48718	0.25	0.106	1.30878e-35	13
Prickle2	1.35449e-39	2.03534	0.263	0.118	4.56409e-35	13
Adgrl3	9.48052e-34	1.69112	0.309	0.163	3.19456e-29	13
Kitl	1.45712e-32	1.5329	0.286	0.15	4.90993e-28	13
Dock9	9.49223e-29	1.51892	0.322	0.197	3.1985e-24	13
Aff3	4.35123e-22	1.6834	0.26	0.153	1.46619e-17	13
ENSMUSG00000121513	5.13219e-18	1.54752	0.325	0.239	1.72934e-13	13
Ly6a	0	4.33158	0.999	0.24	0	14
Ly6c1	0	4.01301	0.999	0.262	0	14
Cldn5	0	3.92273	0.994	0.145	0	14
Car4	0	3.73454	0.97	0.081	0	14
Icam2	0	3.51156	0.961	0.092	0	14
Ramp2	0	3.42412	0.993	0.256	0	14
Prickle2	0	3.41863	0.922	0.095	0	14
Igfbp7	0	3.31552	0.996	0.359	0	14
Cdh5	0	3.31112	0.983	0.12	0	14
Ednrb	0	3.22027	0.867	0.035	0	14
Tmem100	0	3.20288	0.975	0.114	0	14
Hpgd	0	3.12759	0.953	0.131	0	14
Adgrf5	0	3.06296	0.974	0.165	0	14
Kdr	0	3.05137	0.879	0.049	0	14
Esam	0	2.88731	0.941	0.159	0	14
Emp2	0	2.87181	0.963	0.263	0	14
Calcrl	0	2.83744	0.968	0.157	0	14
Pmp22	0	2.82523	0.964	0.285	0	14
Egfl7	0	2.82333	0.966	0.129	0	14
Tspan18	0	2.80898	0.871	0.065	0	14
Kitl	0	2.80574	0.912	0.128	0	14
Tbx3	0	2.78508	0.843	0.065	0	14
Fibin	0	2.75196	0.67	0.059	0	14
Hopx	0	2.72777	0.994	0.365	0	14
Cyp4b1	0	2.72093	0.906	0.157	0	14
Nherf2	0	2.71553	0.908	0.124	0	14
Cd36	0	2.71079	0.953	0.188	0	14
Clic5	0	2.69338	0.926	0.16	0	14
S1pr1	0	2.67249	0.945	0.155	0	14
Nrp1	0	2.64466	0.868	0.179	0	14
Igkc	0	5.65519	0.904	0.024	0	15
Ebf1	0	4.2956	0.961	0.059	0	15
Ighm	0	3.7977	0.799	0.014	0	15
Cd79a	0	3.4505	0.833	0.008	0	15
Iglc2	0	3.13282	0.618	0.002	0	15
Cd79b	0	3.12828	0.758	0.006	0	15
Bank1	0	2.95649	0.636	0.01	0	15
Satb1	0	2.80833	0.825	0.088	0	15
H2-Aa	0	2.68321	0.923	0.252	0	15
Bach2	0	2.64351	0.86	0.246	0	15
Mef2c	0	2.6433	0.742	0.134	0	15
H2-Eb1	0	2.63243	0.913	0.188	0	15
Pde3b	0	2.61952	0.659	0.122	0	15
H2-Ea	0	2.48814	0.88	0.191	0	15
Ighd	0	2.46483	0.602	0.003	0	15
Cd55	0	2.39917	0.6	0.047	0	15
H2-Ab1	0	2.2737	0.86	0.206	0	15
Tnfrsf13c	0	2.17164	0.528	0.006	0	15
Ikzf3	0	2.07171	0.512	0.024	0	15
H2-DMb2	0	2.06094	0.531	0.045	0	15
Ccr7	0	2.04514	0.589	0.036	0	15
Pou2af1	0	1.98948	0.476	0.002	0	15
Pax5	0	1.91695	0.463	0.042	0	15
P2ry10	0	1.90862	0.488	0.044	0	15
Ms4a1	0	1.87404	0.427	0.002	0	15
Stat4	0	1.84261	0.496	0.044	0	15
4933406I18Rik	0	1.81945	0.38	0.025	0	15
Mzb1	0	1.80095	0.404	0.002	0	15
Gm8369	0	1.79063	0.407	0.019	0	15
Iglc3	0	1.77943	0.398	0.001	0	15
Cd74	3.25411e-289	2.58931	0.955	0.375	1.09651e-284	15
Smc6	2.92946e-271	2.82317	0.882	0.362	9.87112e-267	15
Arhgap15	2.25586e-263	2.44733	0.898	0.309	7.60135e-259	15
Foxp1	1.99997e-240	2.54768	0.961	0.566	6.73911e-236	15
Rps27	1.12024e-199	2.04681	0.937	0.852	3.77475e-195	15
Nfatc3	5.29391e-193	2.04235	0.652	0.204	1.78384e-188	15
Tcf12	3.64436e-165	2.14685	0.758	0.342	1.228e-160	15
Dmxl1	1.49644e-134	2.04218	0.616	0.244	5.04241e-130	15
Csmd1	0	3.4682	0.687	0.014	0	16
Pcsk5	0	3.3004	0.671	0.059	0	16
Hhip	0	3.28695	0.677	0.016	0	16
Rarres2	0	3.15836	0.842	0.113	0	16
Pde10a	0	2.92558	0.513	0.026	0	16
Kctd16	0	2.77081	0.463	0.003	0	16
Rbms3	0	2.73652	0.792	0.122	0	16
Grem2	0	2.68675	0.555	0.02	0	16
Pdzrn3	0	2.59248	0.613	0.052	0	16
Cacna1c	0	2.50881	0.603	0.069	0	16
Aspn	0	2.47661	0.397	0.019	0	16
Gja1	0	2.46552	0.463	0.034	0	16
Enpp2	0	2.44459	0.575	0.026	0	16
Zfpm2	0	2.424	0.503	0.043	0	16
Tgfbr3	0	2.28731	0.735	0.145	0	16
Fmo2	0	2.14562	0.864	0.196	0	16
Pde1a	0	2.12974	0.427	0.034	0	16
Cdh4	0	1.94939	0.377	0.011	0	16
4930578G10Rik	0	1.72185	0.357	0.032	0	16
Kcnma1	0	1.54393	0.265	0.005	0	16
Prkg1	6.82622e-300	2.20525	0.77	0.163	2.30016e-295	16
Hs6st3	1.45163e-290	2.2477	0.441	0.053	4.89142e-286	16
Igfbp3	1.20469e-278	2.34583	0.425	0.051	4.05931e-274	16
Malat1	4.08091e-250	2.1806	1	0.97	1.3751e-245	16
Thbs1	2.30252e-214	4.1017	0.85	0.389	7.75857e-210	16
Gm13889	3.3206e-179	2.26593	0.489	0.103	1.11891e-174	16
Cebpd	2.2926e-174	2.28162	0.864	0.437	7.72515e-170	16
Celf2	1.32677e-169	2.16897	0.86	0.44	4.4707e-165	16
Errfi1	2.27602e-141	2.64839	0.758	0.389	7.66929e-137	16
Enah	1.76329e-124	2.12586	0.411	0.106	5.94159e-120	16
Mt1	2.2064e-80	2.44584	0.818	0.637	7.43468e-76	16
Tnfaip6	2.69538e-76	2.08066	0.337	0.102	9.08237e-72	16
Mt2	4.28438e-41	2.14151	0.569	0.409	1.44366e-36	16
Ager	0	6.16249	0.938	0.079	0	17
Hopx	0	4.81429	0.953	0.373	0	17
Rgcc	0	4.29264	0.903	0.231	0	17
Selenbp1	0	4.07075	0.862	0.269	0	17
Lmo7	0	4.052	0.643	0.126	0	17
Krt7	0	3.94237	0.743	0.022	0	17
Rtkn2	0	3.7227	0.643	0.022	0	17
Cyp2b10	0	3.70688	0.608	0.019	0	17
Cldn18	0	3.61632	0.702	0.034	0	17
Sec14l3	0	3.36073	0.684	0.018	0	17
Scnn1a	0	3.21829	0.647	0.047	0	17
Clic3	0	3.21765	0.639	0.034	0	17
Col4a3	0	3.17219	0.53	0.016	0	17
Col4a4	0	3.09328	0.495	0.038	0	17
Aqp5	0	3.00519	0.612	0.061	0	17
Igfbp2	0	2.99202	0.458	0.007	0	17
Akap5	0	2.93945	0.602	0.016	0	17
Krt19	0	2.77613	0.559	0.044	0	17
Slc39a8	0	2.77327	0.554	0.027	0	17
Myh14	0	2.59464	0.54	0.041	0	17
Scnn1g	0	2.53441	0.476	0.006	0	17
Mal2	0	2.51043	0.536	0.018	0	17
Scel	0	2.42691	0.407	0.026	0	17
Osbpl6	0	2.32656	0.493	0.017	0	17
Sema3e	0	2.31513	0.441	0.051	0	17
Tspan2	0	2.30203	0.515	0.046	0	17
Spock2	0	2.29356	0.464	0.034	0	17
Akr1c14	0	2.26703	0.425	0.007	0	17
Tacstd2	0	2.23389	0.46	0.021	0	17
Sema3a	0	2.0486	0.4	0.007	0	17
Emp2	2.42229e-301	3.40949	0.854	0.274	8.16213e-297	17
Cyp4b1	4.00265e-288	3.23216	0.719	0.17	1.34873e-283	17
Prdx6	1.24636e-256	3.76552	0.912	0.495	4.19973e-252	17
Igfbp6	1.80887e-236	3.37666	0.741	0.234	6.09518e-232	17
Gprc5a	2.9125e-234	2.85159	0.61	0.145	9.81397e-230	17
Sparc	2.42343e-230	2.87461	0.828	0.314	8.16598e-226	17
Mettl7a1	6.7477e-208	2.63629	0.721	0.231	2.2737e-203	17
Timp3	1.56789e-203	2.62372	0.764	0.265	5.28316e-199	17
Scd2	6.52903e-133	2.71798	0.591	0.231	2.20002e-128	17
Vegfa	3.74493e-117	2.62368	0.583	0.248	1.26189e-112	17
Magi1	2.925e-113	2.81903	0.476	0.154	9.85606e-109	17
Phgdh	0	1.60822	0.972	0.2	0	18
Dut	0	1.58705	0.972	0.191	0	18
Fxyd2	0	1.56071	0.917	0.176	0	18
Cdkn2a	0	1.46052	0.961	0.168	0	18
Gm11884	0	1.4324	0.878	0.105	0	18
Mcm3	0	1.39968	0.935	0.138	0	18
Akr1c18	0	1.39114	0.733	0.104	0	18
Ankrd1	0	1.3629	0.843	0.138	0	18
Dnajc9	0	1.33681	0.954	0.202	0	18
Mcm6	0	1.32972	0.915	0.101	0	18
Asns	0	1.28892	0.94	0.162	0	18
Mthfd2	0	1.28453	0.935	0.188	0	18
Diaph3	0	1.25877	0.878	0.126	0	18
Shmt2	0	1.24806	0.929	0.141	0	18
Mcm4	0	1.21708	0.908	0.139	0	18
Fuom	0	1.21452	0.938	0.17	0	18
Orc6	0	1.20126	0.931	0.187	0	18
Mcm7	0	1.197	0.961	0.141	0	18
Ccne1	0	1.08709	0.8	0.045	0	18
Tfdp1	0	1.0794	0.926	0.171	0	18
Hells	0	1.07289	0.871	0.087	0	18
Ppil1	0	1.07243	0.915	0.146	0	18
Uhrf1	0	1.06558	0.859	0.06	0	18
Clu	0	1.0573	0.892	0.159	0	18
Rrm2	0	1.04643	0.783	0.083	0	18
Tipin	0	1.03723	0.926	0.148	0	18
Lbp	0	1.03606	0.901	0.148	0	18
Gm57414	0	1.03131	0.85	0.102	0	18
Pcolce	0	1.0271	0.878	0.135	0	18
Arhgap22	0	0.986073	0.804	0.105	0	18
Cdk4	2.40488e-297	1.63531	0.975	0.277	8.10347e-293	18
Psph	1.08059e-292	1.40194	0.968	0.226	3.64115e-288	18
Fdps	1.51885e-265	1.49161	0.959	0.252	5.11791e-261	18
Siva1	4.66145e-254	1.46237	0.975	0.326	1.57072e-249	18
Prdx4	2.94834e-249	1.36387	0.961	0.286	9.93471e-245	18
Sdf2l1	7.37598e-248	1.3651	0.956	0.271	2.48541e-243	18
Cisd1	9.79812e-242	1.36764	0.97	0.297	3.30157e-237	18
Krt18	1.36451e-235	1.71513	0.972	0.294	4.59784e-231	18
Krt8	7.65863e-234	1.91463	0.979	0.342	2.58065e-229	18
Pcna	8.50578e-232	1.61266	0.979	0.401	2.86611e-227	18
Gdf15	7.78983e-228	1.6317	0.929	0.249	2.62486e-223	18
Akr1b3	1.8736e-220	1.36506	0.945	0.296	6.31328e-216	18
Hmgn1	2.88436e-205	1.39258	0.984	0.398	9.71914e-201	18
Cryab	4.11109e-201	1.57507	0.968	0.308	1.38527e-196	18
Ranbp1	2.19759e-193	1.4767	0.984	0.461	7.40499e-189	18
Bsg	9.5222e-184	1.69369	0.991	0.59	3.2086e-179	18
Tkt	3.29835e-181	1.39651	0.988	0.459	1.11141e-176	18
Ran	9.52799e-180	1.39431	0.986	0.52	3.21055e-175	18
Rnh1	6.34229e-168	1.35422	0.986	0.512	2.1371e-163	18
Ccl2	2.92657e-147	1.89505	0.991	0.508	9.86137e-143	18
Slpi	1.13818e-127	1.78337	0.993	0.624	3.83521e-123	18
Spp1	1.2534e-110	1.70181	0.991	0.486	4.22346e-106	18
Inmt	0	4.12913	0.843	0.16	0	19
Aldh1a1	0	3.51876	0.696	0.109	0	19
Ogn	1.2644e-261	2.92398	0.616	0.099	4.26052e-257	19
Fmo2	3.16954e-261	3.18357	0.82	0.2	1.06801e-256	19
Gsta3	1.05302e-224	3.19853	0.518	0.082	3.54827e-220	19
Cdo1	4.39585e-174	2.97718	0.508	0.1	1.48123e-169	19
Bgn	1.78209e-173	2.7366	0.577	0.13	6.00494e-169	19
Gpx3	9.72418e-153	2.78837	0.796	0.353	3.27666e-148	19
Gsn	9.24587e-144	2.45082	0.876	0.542	3.11549e-139	19
Dpep1	1.09206e-134	2.28363	0.436	0.087	3.6798e-130	19
Mfap4	5.52776e-132	2.42228	0.366	0.064	1.86263e-127	19
Limch1	1.15045e-131	2.24759	0.523	0.126	3.87656e-127	19
Pcolce2	6.20921e-129	2.55766	0.451	0.102	2.09226e-124	19
Serping1	7.48877e-127	2.12172	0.528	0.135	2.52342e-122	19
Ces1d	1.05825e-118	2.34982	0.343	0.062	3.56586e-114	19
Rbp1	4.59403e-116	2.18076	0.379	0.077	1.54801e-111	19
Mettl7a1	2.11972e-114	2.64789	0.624	0.235	7.14261e-110	19
Tcf21	3.68746e-109	2.36505	0.338	0.065	1.24253e-104	19
Pdgfra	3.91873e-102	2.02374	0.379	0.083	1.32046e-97	19
Spon1	8.52992e-100	1.98524	0.436	0.11	2.87424e-95	19
Fxyd1	2.19743e-97	2.21378	0.348	0.076	7.40444e-93	19
Ppp1r14a	7.27215e-90	2.13791	0.369	0.089	2.45042e-85	19
Mgp	1.90869e-83	2.43477	0.619	0.271	6.43153e-79	19
Ptgis	3.36985e-82	1.90131	0.317	0.073	1.1355e-77	19
Septin4	4.50674e-75	2.03533	0.394	0.12	1.51859e-70	19
Hsd11b1	9.11105e-64	2.29278	0.518	0.24	3.07006e-59	19
Fhl1	7.06359e-62	1.83403	0.356	0.11	2.38015e-57	19
Lox	5.88117e-59	2.01935	0.327	0.098	1.98172e-54	19
Gstm1	1.39995e-30	1.95329	0.433	0.268	4.71726e-26	19
Id3	2.38322e-20	1.93344	0.528	0.444	8.03051e-16	19
Tpx2	0	1.71636	0.569	0.065	0	20
Cdc20	0	1.70199	0.54	0.053	0	20
Cdca8	0	1.60029	0.543	0.056	0	20
Hmmr	0	1.01743	0.369	0.022	0	20
Plk1	0	0.555639	0.275	0.013	0	20
Birc5	3.0774e-294	2.0189	0.623	0.087	1.03696e-289	20
Ube2c	2.75966e-266	2.3761	0.608	0.09	9.29894e-262	20
Ccnb2	4.68031e-243	1.35763	0.494	0.064	1.57708e-238	20
Racgap1	7.09441e-222	1.38027	0.499	0.072	2.39053e-217	20
Cks1b	4.78979e-196	2.00426	0.652	0.149	1.61397e-191	20
Pttg1	4.93286e-176	1.5051	0.532	0.101	1.66218e-171	20
Prc1	1.61784e-173	1.33623	0.444	0.069	5.45146e-169	20
Cenpa	8.28986e-154	1.66496	0.54	0.122	2.79335e-149	20
Cdkn2a	6.6604e-137	1.36266	0.655	0.175	2.24429e-132	20
Cdk1	1.22096e-133	1.54338	0.483	0.103	4.11416e-129	20
Mki67	8.10176e-132	1.41234	0.509	0.115	2.72997e-127	20
Top2a	2.06942e-131	1.26882	0.455	0.091	6.97312e-127	20
Phgdh	4.71006e-114	1.32791	0.66	0.207	1.5871e-109	20
Uap1l1	9.02418e-103	1.30516	0.665	0.239	3.04079e-98	20
Psph	1.34013e-97	1.34727	0.647	0.233	4.5157e-93	20
Atf5	4.26826e-97	1.39703	0.649	0.241	1.43823e-92	20
Ddx39a	3.21259e-83	1.28916	0.608	0.25	1.08252e-78	20
Cks2	1.75076e-77	1.4499	0.665	0.306	5.89935e-73	20
Chchd10	1.50626e-75	1.25613	0.738	0.361	5.0755e-71	20
Hmgb2	3.22907e-75	1.66781	0.836	0.668	1.08807e-70	20
Krt8	3.29672e-73	1.3164	0.732	0.348	1.11086e-68	20
Spp1	6.54204e-69	1.42469	0.816	0.49	2.20441e-64	20
Tubb4b	2.05748e-63	1.42461	0.745	0.479	6.93288e-59	20
H2az1	5.71266e-63	1.40414	0.844	0.765	1.92494e-58	20
Slpi	1.43095e-60	1.52695	0.829	0.628	4.82172e-56	20
Mif	4.37131e-59	1.26165	0.771	0.511	1.47296e-54	20
Tubb5	4.29185e-42	1.25466	0.719	0.502	1.44618e-37	20
Sftpa1	0	6.84761	0.96	0.129	0	21
Sftpb	0	5.59557	0.968	0.045	0	21
Cbr2	0	4.94864	0.949	0.119	0	21
Sftpd	0	4.90263	0.941	0.023	0	21
Cxcl15	0	4.41733	0.919	0.017	0	21
Slc34a2	0	4.3508	0.884	0.016	0	21
Ank3	0	4.0633	0.882	0.04	0	21
Scd1	0	3.42508	0.871	0.147	0	21
Lamp3	0	3.25186	0.852	0.009	0	21
Atp1b1	0	3.15964	0.903	0.141	0	21
Wfdc2	0	3.10465	0.952	0.239	0	21
Baiap2l1	0	2.98505	0.884	0.114	0	21
Mecom	0	2.63578	0.847	0.083	0	21
Cldn3	0	2.57207	0.906	0.132	0	21
Dram1	0	2.52785	0.876	0.175	0	21
Hc	0	2.51899	0.718	0.006	0	21
Pi4k2b	0	2.42983	0.871	0.192	0	21
Slc12a2	0	2.42738	0.852	0.138	0	21
Bex4	0	2.37657	0.731	0.011	0	21
Nckap5	0	2.35892	0.855	0.12	0	21
Chil1	0	2.29853	0.804	0.103	0	21
Cpm	0	2.28113	0.734	0.051	0	21
Car8	0	2.28034	0.801	0.007	0	21
Ppp1r14c	0	2.18986	0.806	0.009	0	21
S100g	0	2.16593	0.629	0.006	0	21
Irx1	0	2.13266	0.785	0.011	0	21
Areg	0	2.11679	0.61	0.04	0	21
Sfta2	0	2.06887	0.737	0.014	0	21
Lpcat1	0	2.04658	0.785	0.064	0	21
Ces1d	0	2.00365	0.809	0.054	0	21
Rgcc	8.99936e-271	2.34499	0.911	0.234	3.03242e-266	21
Ctsh	2.084e-263	2.72849	0.925	0.269	7.02224e-259	21
Sftpc	7.5801e-252	7.89569	0.981	0.441	2.55419e-247	21
Napsa	1.43466e-233	2.86884	0.892	0.317	4.83424e-229	21
Npc2	1.77139e-205	3.15724	0.954	0.589	5.96889e-201	21
Pde4d	1.46455e-146	2.29995	0.844	0.347	4.93493e-142	21
Lyz1	1.12006e-120	4.07148	0.282	0.039	3.77415e-116	21
Scgb1a1	5.41746e-61	5.48693	0.841	0.482	1.82547e-56	21
Pdzd2	0	5.16248	0.883	0.083	0	22
Gucy1a1	0	4.40405	0.839	0.019	0	22
Cox4i2	0	4.31333	0.803	0.017	0	22
Gucy1b1	0	4.09675	0.828	0.021	0	22
Postn	0	3.93997	0.765	0.011	0	22
Sox5	0	3.63233	0.727	0.074	0	22
Ndufa4l2	0	3.43425	0.689	0.009	0	22
Ppp1r14a	0	3.41198	0.735	0.083	0	22
Trpc6	0	3.39881	0.631	0.005	0	22
Higd1b	0	3.29977	0.639	0.005	0	22
Arhgap42	0	3.28588	0.678	0.037	0	22
Pde5a	0	3.27077	0.689	0.05	0	22
Cdkn1c	0	3.23237	0.607	0.047	0	22
Adcy8	0	3.09586	0.486	0.003	0	22
Pdgfrb	0	3.01127	0.648	0.026	0	22
Lipg	0	2.99294	0.563	0.018	0	22
Clstn2	0	2.82967	0.503	0.004	0	22
Notch3	0	2.82179	0.598	0.016	0	22
Ebf1	0	2.68119	0.708	0.069	0	22
Dtna	0	2.59798	0.519	0.035	0	22
Tbx2	0	2.52289	0.568	0.061	0	22
Kcnk3	0	2.408	0.454	0.007	0	22
Aff2	0	2.33347	0.347	0.01	0	22
Tbx4	0	2.31005	0.489	0.036	0	22
Tbx5	0	2.29168	0.448	0.019	0	22
Adcy2	0	2.2125	0.456	0.038	0	22
Angpt1	0	2.20993	0.546	0.059	0	22
Ltbp2	0	2.19824	0.421	0.013	0	22
Fst	0	2.19296	0.396	0.022	0	22
Fam162b	0	2.08465	0.328	0.001	0	22
Lhfp	4.03149e-300	3.31067	0.779	0.154	1.35845e-295	22
Kcnq5	1.16393e-291	4.56676	0.751	0.15	3.92199e-287	22
Sparcl1	9.73762e-291	2.67482	0.801	0.149	3.28119e-286	22
Prkg1	2.33125e-283	3.09883	0.814	0.167	7.8554e-279	22
F2r	1.30161e-255	3.35187	0.719	0.151	4.38589e-251	22
Col4a1	1.09087e-233	2.66834	0.811	0.205	3.67581e-229	22
Lmcd1	1.94534e-207	2.65331	0.492	0.075	6.55501e-203	22
Crim1	3.70497e-186	2.81778	0.743	0.224	1.24843e-181	22
Plcl1	1.0641e-179	2.82542	0.577	0.122	3.58559e-175	22
Ccn2	8.46715e-168	2.5505	0.571	0.12	2.85309e-163	22
Tagln	0	5.57905	0.778	0.062	0	23
Acta2	0	5.44016	0.768	0.072	0	23
Tpm2	0	4.5489	0.797	0.036	0	23
Myl9	0	4.20176	0.807	0.027	0	23
Myh11	0	3.78328	0.71	0.021	0	23
Gpc6	0	2.96581	0.527	0.019	0	23
Ctnna3	0	2.73171	0.493	0.009	0	23
Map1b	0	2.61966	0.614	0.029	0	23
Lmod1	0	2.54905	0.58	0.009	0	23
Actc1	0	2.44481	0.406	0.002	0	23
Synpo2	0	2.41841	0.493	0.012	0	23
Sgcd	0	2.30185	0.43	0.019	0	23
Thsd4	0	2.23893	0.483	0.027	0	23
Actg2	0	2.20369	0.391	0.004	0	23
Cnn1	0	2.16488	0.43	0.003	0	23
Ccn3	0	2.13985	0.333	0.005	0	23
Timp4	0	1.95332	0.357	0.002	0	23
Myocd	0	1.9203	0.357	0.005	0	23
Adcy5	0	1.71742	0.367	0.005	0	23
Tcap	0	1.64716	0.314	0.003	0	23
Sh3bgr	0	1.31323	0.304	0.003	0	23
Map3k7cl	0	1.3132	0.319	0.003	0	23
Npy1r	0	1.11096	0.261	0.003	0	23
Pcdh7	5.67371e-296	3.36674	0.556	0.04	1.91181e-291	23
Mustn1	5.68522e-295	3.08892	0.604	0.048	1.91569e-290	23
Dmd	3.10124e-292	3.64912	0.628	0.053	1.04499e-287	23
Des	1.70608e-199	2.77865	0.58	0.067	5.7488e-195	23
Rbpms2	3.97585e-156	2.14337	0.348	0.029	1.3397e-151	23
Ppp1r14a	4.61675e-128	2.22426	0.56	0.089	1.55566e-123	23
Sparcl1	3.68574e-119	2.3201	0.705	0.154	1.24195e-114	23
Tpm1	6.39458e-87	2.41196	0.754	0.278	2.15472e-82	23
Myl6	3.9888e-84	2.62465	0.952	0.844	1.34407e-79	23
Csrp1	1.47009e-63	2.28239	0.686	0.286	4.95362e-59	23
Dstn	1.2214e-62	2.16959	0.826	0.543	4.11564e-58	23
Flna	1.06027e-57	2.20118	0.754	0.414	3.57269e-53	23
Csrp2	1.77366e-35	2.22207	0.488	0.202	5.97653e-31	23
Gng11	3.58647e-31	3.13736	0.415	0.145	1.2085e-26	23
H1f5	0	2.02618	0.572	0.015	0	24
Pclaf	0	1.70415	0.831	0.072	0	24
Nusap1	0	1.37623	0.687	0.049	0	24
Cdca8	0	1.28613	0.776	0.058	0	24
Cdca3	0	1.08505	0.687	0.04	0	24
H2ac8	0	1.05589	0.448	0.014	0	24
Cenpf	0	0.941476	0.493	0.027	0	24
Ccna2	0	0.916853	0.647	0.038	0	24
Cenpe	0	0.717086	0.522	0.029	0	24
Kif11	0	0.696087	0.512	0.019	0	24
Kif15	0	0.688721	0.483	0.015	0	24
Knl1	0	0.617871	0.463	0.02	0	24
H2ac24	0	0.604736	0.338	0.006	0	24
Aurkb	0	0.584151	0.502	0.02	0	24
Bub1	0	0.56995	0.448	0.012	0	24
Cep55	0	0.561945	0.463	0.021	0	24
H2ac4	0	0.494379	0.264	0.002	0	24
Kif4	0	0.453245	0.398	0.017	0	24
H2ac10	0	0.443926	0.254	0.003	0	24
Top2a	4.08627e-302	1.80389	0.846	0.09	1.37691e-297	24
Birc5	1.17478e-256	1.54669	0.801	0.09	3.95855e-252	24
Mki67	1.04021e-223	1.67118	0.826	0.115	3.50508e-219	24
Ube2c	2.60303e-214	1.89783	0.741	0.093	8.77116e-210	24
Mmp12	1.30983e-149	2.03854	0.706	0.114	4.41362e-145	24
Dab2	1.0003e-120	1.40609	0.836	0.189	3.3706e-116	24
C1qb	1.52079e-113	1.94958	0.567	0.093	5.12447e-109	24
Ctsc	4.71395e-112	1.65647	0.945	0.297	1.58841e-107	24
C1qc	4.52509e-111	2.02535	0.557	0.092	1.52477e-106	24
Tubb5	1.00543e-108	1.9812	0.995	0.501	3.38791e-104	24
Fcgr2b	3.62389e-103	1.45389	0.891	0.244	1.22111e-98	24
Fn1	9.65445e-95	2.05581	0.905	0.316	3.25316e-90	24
Ccl4	1.25057e-94	1.64606	0.627	0.128	4.21393e-90	24
C1qa	5.18409e-93	2.25364	0.627	0.137	1.74683e-88	24
Ctss	8.87824e-93	1.65733	0.97	0.356	2.99161e-88	24
Tuba1b	1.07193e-92	1.53023	1	0.467	3.61199e-88	24
Arg1	2.40039e-82	1.75419	0.383	0.059	8.08834e-78	24
Anp32b	1.16653e-81	1.39849	0.955	0.471	3.93073e-77	24
H2az1	2.16453e-75	1.47135	0.995	0.764	7.2936e-71	24
H2-Eb1	8.77046e-69	1.89121	0.677	0.2	2.95529e-64	24
Cd74	9.23226e-69	2.02451	0.891	0.384	3.1109e-64	24
H2-Ab1	1.55886e-65	1.80233	0.692	0.217	5.25273e-61	24
H2-Ea	1.76908e-63	1.76156	0.667	0.202	5.9611e-59	24
Lyz2	1.0742e-58	1.63874	0.995	0.729	3.61961e-54	24
H2-Aa	1.27205e-57	1.98595	0.716	0.263	4.28629e-53	24
Ccl6	1.96239e-45	1.39788	0.925	0.472	6.61248e-41	24
Apoe	1.87301e-32	1.46035	0.886	0.519	6.31131e-28	24
Alas2	0	3.65788	0.883	0.023	0	25
Snca	0	3.50131	0.851	0.015	0	25
Slc4a1	0	2.9038	0.553	0.009	0	25
Gypa	0	2.50014	0.521	0.003	0	25
Trim10	0	2.02364	0.415	0.003	0	25
Epb42	0	1.68417	0.298	0.001	0	25
Spta1	0	1.65646	0.34	0.003	0	25
Hbq1b	0	1.01938	0.33	0.002	0	25
Rsad2	1.49773e-209	3.12198	0.691	0.043	5.04675e-205	25
Ube2l6	2.20334e-202	2.65579	0.777	0.058	7.42436e-198	25
Prxl2a	1.12653e-194	2.89722	0.702	0.049	3.79596e-190	25
Bpgm	2.1277e-192	3.79268	0.83	0.073	7.16949e-188	25
Sox6	3.99419e-138	3.36369	0.266	0.009	1.34588e-133	25
Tent5c	2.4818e-103	2.53111	0.66	0.081	8.36267e-99	25
Fech	3.06349e-84	2.33147	0.67	0.103	1.03227e-79	25
Hbb-bt	7.86566e-74	6.80098	1	0.455	2.65041e-69	25
Hba-a2	1.05755e-69	6.67173	1	0.515	3.56351e-65	25
Hba-a1	1.76246e-68	6.77999	1	0.545	5.93877e-64	25
Hbb-bs	7.52596e-66	6.90098	1	0.619	2.53595e-61	25
Mkrn1	1.2417e-65	3.33673	0.926	0.37	4.18403e-61	25
Slc25a37	1.9938e-50	2.48233	0.691	0.178	6.71831e-46	25
Nt5c3	4.27945e-47	2.5243	0.628	0.151	1.442e-42	25
Tmcc2	1.83817e-43	3.67024	0.383	0.058	6.19389e-39	25
Tfdp2	2.6864e-40	1.77676	0.574	0.133	9.0521e-36	25
Car2	5.14357e-39	2.50098	0.638	0.183	1.73318e-34	25
Ube2o	3.94668e-37	2.32723	0.479	0.106	1.32987e-32	25
Prdx2	1.86103e-36	2.70053	0.755	0.348	6.27094e-32	25
Gpx1	1.0019e-25	1.8238	0.862	0.623	3.37601e-21	25
Epb41	1.77524e-25	2.97459	0.691	0.298	5.98186e-21	25
Hmbs	1.00716e-14	2.19676	0.319	0.104	3.39372e-10	25
St3gal5	1.74646e-14	1.79995	0.468	0.181	5.88486e-10	25
Tfrc	1.87352e-09	1.88097	0.309	0.127	6.313e-05	25
Hectd4	2.70825e-09	1.7957	0.287	0.113	9.12572e-05	25
